# Supplementary material for: Bis(1,3-benzothia­zol-2-amine-κN 3)silver(I) nitrate acetone solvate
Source: Acta Crystallogr Sect E Struct Rep Online. 2009 Feb 11;65(Pt 3):m265–6. doi: 10.1107/S1600536809004176 (PMC2968676; doi:10.1107/S1600536809004176)
Supplement: Supplementary file 1 [file e-65-0m265-sup1.cif]

##############################################################################
###                                                                        ###
###        Electronic paper (Acta Crystallographica Section E)             ###
###                                                                        ###
##############################################################################
#                                                                            #
# This CIF contains the data in a paper accepted for publication in Acta     #
# Crystallographica Section E. It conforms to the requirements of Notes      #
# for Authors for Section E, and has been peer reviewed under the auspices   #
# of the IUCr Commission on Journals.                                        #
#                                                                            #
# Full details of the Crystallographic Information File format               #
# are given in the paper "The Crystallographic Information File (CIF):       #
# a New Standard Archive File for Crystallography" by S. R. Hall, F. H.      #
# Allen and I. D. Brown [Acta Cryst. (1991), A47, 655-685].                  #
#                                                                            #
# The current version of the core CIF dictionary is obtainable from          #
# ftp://ftp.iucr.org/pub/cif_core.dic. The current version number is 2.4.    #
#                                                                            #
# Software is freely available for graphical display of the structure(s) in  #
# this CIF.  For information consult the CIF home page http://www.iucr.org/  #
# cif/home.html                                                              #
#                                                                            #
# This file may be used for bona fide research purposes within the           #
# scientific community so long as proper attribution is given to the journal # 
# article from which it was obtained.                                        #
#                                                                            #
##############################################################################
                                             
data_I
_audit_creation_method     SHELXL-97
_chemical_name_systematic
;
Bis(1,3-benzothiazol-2-amine-\k<i>N</i>^3^)silver(I) nitrate acetone solvate
;
_chemical_name_common
                     'Bis(2-aminobenzothiazol)silver(I) nitrate acetone solvate'
_chemical_formula_moiety     'C14 H12 Ag N4 S2 +, N O3 -, C3 H6 O'
_chemical_formula_sum     'C17 H18 Ag N5 O4 S2'
_chemical_formula_iupac     '[Ag (C7 H6 N2 S)2] N O3, C3 H6 O'
_chemical_formula_weight     528.35
_chemical_melting_point     ?
_symmetry_cell_setting     monoclinic
_symmetry_space_group_name_H-M     'P 21/n'
_symmetry_space_group_name_Hall     '-P 2yn'
loop_
    _symmetry_equiv_pos_as_xyz
    'x, y, z'
    '-x+1/2, y+1/2, -z+1/2'
    '-x, -y, -z'
    'x-1/2, -y-1/2, z-1/2'
_cell_length_a     17.096(4)
_cell_length_b     5.8166(12)
_cell_length_c     20.421(4)
_cell_angle_alpha     90.00
_cell_angle_beta     102.867(3)
_cell_angle_gamma     90.00
_cell_volume     1979.8(7)
_cell_formula_units_Z     4
_cell_measurement_reflns_used     4102
_cell_measurement_theta_min     2.444
_cell_measurement_theta_max     26.367
_cell_measurement_temperature     100(2)
_exptl_crystal_description     needle
_exptl_crystal_colour     colourless
_exptl_crystal_size_max     0.20
_exptl_crystal_size_mid     0.08
_exptl_crystal_size_min     0.05
_exptl_crystal_density_diffrn     1.773
_exptl_crystal_density_meas     ?
_exptl_crystal_density_method     'not measured'
_exptl_crystal_F_000     1064
_exptl_absorpt_coefficient_mu     1.265
_exptl_absorpt_correction_type     multi-scan
_exptl_absorpt_process_details     '(SADABS; Bruker, 2002)'
_exptl_absorpt_correction_T_min     0.786
_exptl_absorpt_correction_T_max     0.940
_exptl_special_details
;
;
_diffrn_ambient_temperature     100(2)
_diffrn_radiation_type     MoK\a
_diffrn_radiation_wavelength     0.71073
_diffrn_radiation_source     'fine-focus sealed tube'
_diffrn_radiation_monochromator     graphite
_diffrn_measurement_device_type     'Bruker APEX CCD area-detector'
_diffrn_measurement_method     \w
_diffrn_detector_area_resol_mean     ?
_diffrn_reflns_number     10935
_diffrn_reflns_av_R_equivalents     0.0285
_diffrn_reflns_av_sigmaI/netI     0.0363
_diffrn_reflns_theta_min     1.76
_diffrn_reflns_theta_max     26.41
_diffrn_reflns_theta_full     26.41
_diffrn_measured_fraction_theta_max     0.993
_diffrn_measured_fraction_theta_full     0.993
_diffrn_reflns_limit_h_min     -16
_diffrn_reflns_limit_h_max     21
_diffrn_reflns_limit_k_min     -7
_diffrn_reflns_limit_k_max     7
_diffrn_reflns_limit_l_min     -22
_diffrn_reflns_limit_l_max     25
_diffrn_standards_number     0
_diffrn_standards_interval_count     ?
_diffrn_standards_interval_time     ?
_diffrn_standards_decay_%     ?
_refine_special_details
;
Refinement of <i>F</i>^2^ against ALL reflections. The weighted <i>R</i>-factor
<i>wR</i> and goodness of fit <i>S</i> are based on <i>F</i>^2^, conventional
<i>R</i>-factors <i>R</i> are based on <i>F</i>, with <i>F</i> set to zero for
negative <i>F</i>^2^. The threshold expression of <i>F</i>^2^ >
2\s(<i>F</i>^2^) is used only for calculating <i>R</i>-factors(gt) <i>etc</i>.
and is not relevant to the choice of reflections for refinement.
<i>R</i>-factors based on <i>F</i>^2^ are statistically about twice as large
as those based on <i>F</i>, and <i>R</i>- factors based on ALL data will be
even larger.
The acetone molecule is disordered around two positions with the C---O vectors
pointing in roughly opposite directions. The bonds were restrained to target
distances (1.2 \%A for C\\db O and 1.5 \%A for C---C) and the molecules were
restrained to be flat. Due to the heavy disorder, anisotropic refinement of
the molecule was not possible.
;
_reflns_number_total     4046
_reflns_number_gt     3594
_reflns_threshold_expression     I>2\s(I)
_refine_ls_structure_factor_coef     Fsqd
_refine_ls_matrix_type     full
_refine_ls_R_factor_all     0.0634
_refine_ls_R_factor_gt     0.0555
_refine_ls_wR_factor_gt     0.1290
_refine_ls_wR_factor_ref     0.1334
_refine_ls_goodness_of_fit_ref     1.119
_refine_ls_restrained_S_all     1.130
_refine_ls_number_reflns     4046
_refine_ls_number_parameters     259
_refine_ls_number_restraints     12
_refine_ls_hydrogen_treatment     constr
_refine_ls_weighting_scheme     calc
_refine_ls_weighting_details
         'calc w=1/[\s^2^(Fo^2^)+(0.0594P)^2^+10.016P] where P=(Fo^2^+2Fc^2^)/3'
_atom_sites_solution_hydrogens     geom
_atom_sites_solution_primary     direct
_atom_sites_solution_secondary     difmap
_refine_ls_shift/su_max     0.001
_refine_ls_shift/su_mean     0.000
_refine_diff_density_max     1.906
_refine_diff_density_min     -1.064
_refine_ls_extinction_method     none
_refine_ls_extinction_coef     ?
loop_
    _atom_type_symbol
    _atom_type_description
    _atom_type_scat_dispersion_real
    _atom_type_scat_dispersion_imag
    _atom_type_scat_source
    'C' 'C' 0.0033 0.0016
                         'International Tables Vol C Tables 4.2.6.8 and 6.1.1.4'
    'H' 'H' 0.0000 0.0000
                         'International Tables Vol C Tables 4.2.6.8 and 6.1.1.4'
    'N' 'N' 0.0061 0.0033
                         'International Tables Vol C Tables 4.2.6.8 and 6.1.1.4'
    'O' 'O' 0.0106 0.0060
                         'International Tables Vol C Tables 4.2.6.8 and 6.1.1.4'
    'S' 'S' 0.1246 0.1234
                         'International Tables Vol C Tables 4.2.6.8 and 6.1.1.4'
    'Ag' 'Ag' -0.8971 1.1015
                         'International Tables Vol C Tables 4.2.6.8 and 6.1.1.4'
_computing_data_collection     'SMART (Bruker, 2002)'
_computing_cell_refinement     'SAINT (Bruker, 2003)'
_computing_data_reduction     'SAINT (Bruker, 2003)'
_computing_structure_solution     'SHELXS97 (Sheldrick, 2008)'
_computing_structure_refinement     'SHELXL97 (Sheldrick, 2008)'
_computing_molecular_graphics
                                'X-SEED (Atwood & Barbour, 2003; Barbour, 2001)'
_computing_publication_material
                                'X-SEED (Atwood & Barbour, 2003; Barbour, 2001)'
loop_
    _atom_site_type_symbol
    _atom_site_label
    _atom_site_fract_x
    _atom_site_fract_y
    _atom_site_fract_z
    _atom_site_U_iso_or_equiv
    _atom_site_adp_type
    _atom_site_calc_flag
    _atom_site_refinement_flags
    _atom_site_occupancy
    _atom_site_disorder_assembly
    _atom_site_disorder_group
    Ag Ag1 0.98098(2) 0.87563(7) 0.191835(19) 0.02109(14) Uani d . 1 . .
    S S11 0.98002(9) 0.2069(2) 0.06495(7) 0.0230(3) Uani d . 1 . .
    S S21 0.94328(10) 1.5059(3) 0.32405(7) 0.0335(4) Uani d . 1 . .
    O O1 0.7930(2) 0.7687(7) 0.1790(2) 0.0320(9) Uani d . 1 . .
    O O2 0.8171(3) 0.9490(8) 0.0933(2) 0.0407(11) Uani d . 1 . .
    O O3 0.7210(3) 1.0619(9) 0.1388(3) 0.0458(12) Uani d . 1 . .
    N N1 0.7758(3) 0.9271(8) 0.1357(2) 0.0270(10) Uani d . 1 . .
    N N12 0.8732(3) 0.4138(8) 0.1233(2) 0.0254(10) Uani d . 1 . .
    H H2 0.8564 0.5233 0.1465 0.031 Uiso calc R 1 . .
    H H1 0.8424 0.2944 0.1094 0.031 Uiso calc R 1 . .
    N N13 0.9956(3) 0.5987(7) 0.1274(2) 0.0203(9) Uani d . 1 . .
    N N22 0.8540(3) 1.1387(10) 0.2764(3) 0.0407(14) Uani d . 1 . .
    H H3 0.8445 1.0060 0.2554 0.049 Uiso calc R 1 . .
    H H4 0.8165 1.2039 0.2934 0.049 Uiso calc R 1 . .
    N N23 0.9844(3) 1.1572(8) 0.2589(2) 0.0233(10) Uani d . 1 . .
    C C12 0.9448(3) 0.4289(9) 0.1092(2) 0.0211(11) Uani d . 1 . .
    C C14 1.0663(3) 0.5662(9) 0.1040(2) 0.0211(11) Uani d . 1 . .
    C C15 1.0682(3) 0.3592(9) 0.0687(2) 0.0211(11) Uani d . 1 . .
    C C16 1.1336(4) 0.3037(10) 0.0417(3) 0.0260(12) Uani d . 1 . .
    H H16 1.1348 0.1632 0.0182 0.031 Uiso calc R 1 . .
    C C17 1.1968(4) 0.4568(10) 0.0498(3) 0.0291(12) Uani d . 1 . .
    H H17 1.2419 0.4215 0.0316 0.035 Uiso calc R 1 . .
    C C18 1.1949(4) 0.6625(10) 0.0843(3) 0.0289(12) Uani d . 1 . .
    H H18 1.2386 0.7664 0.0891 0.035 Uiso calc R 1 . .
    C C19 1.1302(3) 0.7179(9) 0.1119(3) 0.0234(11) Uani d . 1 . .
    H H19 1.1297 0.8578 0.1358 0.028 Uiso calc R 1 . .
    C C22 0.9244(3) 1.2400(10) 0.2824(3) 0.0265(12) Uani d . 1 . .
    C C24 1.0508(3) 1.3024(9) 0.2740(3) 0.0225(11) Uani d . 1 . .
    C C25 1.0396(4) 1.5002(10) 0.3098(3) 0.0271(12) Uani d . 1 . .
    C C26 1.1004(4) 1.6632(11) 0.3289(3) 0.0367(15) Uani d . 1 . .
    H H26 1.0922 1.7971 0.3532 0.044 Uiso calc R 1 . .
    C C27 1.1727(4) 1.6241(11) 0.3114(3) 0.0412(16) Uani d . 1 . .
    H H27 1.2151 1.7321 0.3239 0.049 Uiso calc R 1 . .
    C C28 1.1841(4) 1.4289(11) 0.2758(3) 0.0349(14) Uani d . 1 . .
    H H28 1.2344 1.4051 0.2643 0.042 Uiso calc R 1 . .
    C C29 1.1238(3) 1.2679(10) 0.2568(3) 0.0257(12) Uani d . 1 . .
    H H29 1.1324 1.1352 0.2322 0.031 Uiso calc R 1 . .
    C C1B 1.3701(7) 0.437(2) -0.0513(6) 0.025(3) Uiso d PD 0.437(11) A 2
    H H1B1 1.3823 0.2739 -0.0424 0.037 Uiso calc PR 0.437(11) A 2
    H H1B2 1.3935 0.4888 -0.0884 0.037 Uiso calc PR 0.437(11) A 2
    H H1B3 1.3118 0.4586 -0.0634 0.037 Uiso calc PR 0.437(11) A 2
    C C2B 1.4053(8) 0.5766(19) 0.0114(6) 0.048(4) Uiso d PD 0.437(11) A 2
    C C3B 1.3956(8) 0.8295(19) 0.0124(7) 0.031(3) Uiso d PD 0.437(11) A 2
    H H3B1 1.4224 0.8892 0.0566 0.046 Uiso calc PR 0.437(11) A 2
    H H3B2 1.3384 0.8679 0.0034 0.046 Uiso calc PR 0.437(11) A 2
    H H3B3 1.4196 0.8989 -0.0222 0.046 Uiso calc PR 0.437(11) A 2
    O O4B 1.4376(8) 0.471(2) 0.0598(6) 0.065(4) Uiso d PD 0.437(11) A 2
    C C1A 1.3839(5) 0.3211(14) -0.0243(4) 0.015(2) Uiso d PD 0.563(11) A 1
    H H1A1 1.3826 0.2663 -0.0699 0.022 Uiso calc PR 0.563(11) A 1
    H H1A2 1.3316 0.2945 -0.0135 0.022 Uiso calc PR 0.563(11) A 1
    H H1A3 1.4254 0.2376 0.0078 0.022 Uiso calc PR 0.563(11) A 1
    C C2A 1.4039(13) 0.591(3) -0.0197(10) 0.158(13) Uiso d PD 0.563(11) A 1
    C C3A 1.3977(5) 0.7536(14) 0.0394(4) 0.0124(19) Uiso d PD 0.563(11) A 1
    H H3A1 1.4029 0.9136 0.0260 0.019 Uiso calc PR 0.563(11) A 1
    H H3A2 1.4408 0.7175 0.0785 0.019 Uiso calc PR 0.563(11) A 1
    H H3A3 1.3456 0.7319 0.0511 0.019 Uiso calc PR 0.563(11) A 1
    O O4A 1.437(2) 0.641(5) -0.0618(14) 0.287(19) Uiso d PD 0.563(11) A 1
loop_
    _atom_site_aniso_label
    _atom_site_aniso_U_11
    _atom_site_aniso_U_22
    _atom_site_aniso_U_33
    _atom_site_aniso_U_12
    _atom_site_aniso_U_13
    _atom_site_aniso_U_23
    Ag1 0.0244(2) 0.0184(2) 0.0223(2) -0.00038(16) 0.00910(15) -0.00495(15)
    S11 0.0323(7) 0.0151(6) 0.0244(7) -0.0027(5) 0.0121(6) -0.0023(5)
    S21 0.0368(8) 0.0349(8) 0.0288(8) 0.0101(7) 0.0077(6) -0.0126(6)
    O1 0.034(2) 0.031(2) 0.034(2) 0.0076(19) 0.0140(18) 0.0020(18)
    O2 0.061(3) 0.028(2) 0.044(3) -0.010(2) 0.034(2) -0.006(2)
    O3 0.034(3) 0.044(3) 0.058(3) 0.012(2) 0.009(2) 0.000(2)
    N1 0.024(2) 0.023(2) 0.035(3) -0.0036(19) 0.008(2) -0.004(2)
    N12 0.029(2) 0.018(2) 0.032(2) -0.0029(19) 0.013(2) -0.0028(19)
    N13 0.027(2) 0.015(2) 0.020(2) -0.0036(18) 0.0089(18) -0.0026(17)
    N22 0.026(3) 0.055(4) 0.045(3) -0.005(3) 0.017(2) -0.023(3)
    N23 0.022(2) 0.026(2) 0.022(2) 0.0037(19) 0.0043(18) -0.0069(19)
    C12 0.033(3) 0.014(2) 0.018(2) 0.001(2) 0.010(2) 0.0057(19)
    C14 0.030(3) 0.017(2) 0.018(2) 0.002(2) 0.007(2) 0.0011(19)
    C15 0.031(3) 0.015(2) 0.019(2) -0.004(2) 0.008(2) 0.0008(19)
    C16 0.038(3) 0.019(3) 0.023(3) 0.002(2) 0.013(2) 0.000(2)
    C17 0.032(3) 0.029(3) 0.030(3) 0.003(2) 0.016(2) 0.002(2)
    C18 0.032(3) 0.029(3) 0.029(3) -0.008(2) 0.012(2) -0.002(2)
    C19 0.029(3) 0.020(3) 0.021(3) -0.003(2) 0.006(2) -0.005(2)
    C22 0.024(3) 0.031(3) 0.025(3) 0.004(2) 0.006(2) -0.009(2)
    C24 0.026(3) 0.021(3) 0.018(2) 0.004(2) 0.000(2) -0.001(2)
    C25 0.031(3) 0.024(3) 0.023(3) 0.006(2) -0.002(2) -0.003(2)
    C26 0.049(4) 0.024(3) 0.031(3) 0.002(3) -0.004(3) -0.003(2)
    C27 0.039(4) 0.031(3) 0.046(4) -0.011(3) -0.007(3) 0.003(3)
    C28 0.026(3) 0.031(3) 0.046(4) -0.002(3) 0.004(3) 0.006(3)
    C29 0.026(3) 0.023(3) 0.026(3) 0.002(2) 0.002(2) 0.001(2)
_geom_special_details
;
All e.s.d.'s (except the e.s.d. in the dihedral angle between two l.s. planes)
are estimated using the full covariance matrix. The cell e.s.d.'s are taken
into account individually in the estimation of e.s.d.'s in distances, angles
and torsion angles; correlations between e.s.d.'s in cell parameters are only
used when they are defined by crystal symmetry. An approximate (isotropic)
treatment of cell e.s.d.'s is used for estimating e.s.d.'s involving l.s.
planes.
;
loop_
    _geom_bond_atom_site_label_1
    _geom_bond_atom_site_label_2
    _geom_bond_site_symmetry_2
    _geom_bond_distance
    _geom_bond_publ_flag
    Ag1 N13 . 2.130(4) yes
    Ag1 N23 . 2.127(4) yes
    Ag1 S11 1_565 3.2261(15) yes
    S11 C12 . 1.758(5) no
    S11 C15 . 1.736(5) no
    S21 C22 . 1.759(6) no
    S21 C25 . 1.735(6) no
    O1 N1 . 1.264(6) yes
    O2 N1 . 1.240(6) yes
    O3 N1 . 1.233(6) yes
    N12 C12 . 1.321(7) no
    N12 H2 . 0.8800 no
    N12 H1 . 0.8800 no
    N13 C12 . 1.313(7) no
    N13 C14 . 1.406(7) no
    N22 C22 . 1.322(8) no
    N22 H3 . 0.8800 no
    N22 H4 . 0.8800 no
    N23 C22 . 1.318(7) no
    N23 C24 . 1.394(7) no
    C14 C19 . 1.387(8) no
    C14 C15 . 1.408(7) no
    C15 C16 . 1.390(8) no
    C16 C17 . 1.381(8) no
    C16 H16 . 0.9500 no
    C17 C18 . 1.393(8) no
    C17 H17 . 0.9500 no
    C18 C19 . 1.385(8) no
    C18 H18 . 0.9500 no
    C19 H19 . 0.9500 no
    C24 C29 . 1.384(8) no
    C24 C25 . 1.400(7) no
    C25 C26 . 1.397(9) no
    C26 C27 . 1.379(10) no
    C26 H26 . 0.9500 no
    C27 C28 . 1.385(9) no
    C27 H27 . 0.9500 no
    C28 C29 . 1.383(8) no
    C28 H28 . 0.9500 no
    C29 H29 . 0.9500 no
    C1B C2B . 1.522(9) no
    C1B H1B1 . 0.9800 no
    C1B H1B2 . 0.9800 no
    C1B H1B3 . 0.9800 no
    C2B O4B . 1.189(7) no
    C2B C3B . 1.481(9) no
    C3B H3B1 . 0.9800 no
    C3B H3B2 . 0.9800 no
    C3B H3B3 . 0.9800 no
    C1A C2A . 1.607(18) no
    C1A H1A1 . 0.9800 no
    C1A H1A2 . 0.9800 no
    C1A H1A3 . 0.9800 no
    C2A O4A . 1.160(19) no
    C2A C3A . 1.553(18) no
    C3A H3A1 . 0.9800 no
    C3A H3A2 . 0.9800 no
    C3A H3A3 . 0.9800 no
loop_
    _geom_angle_atom_site_label_1
    _geom_angle_atom_site_label_2
    _geom_angle_atom_site_label_3
    _geom_angle_site_symmetry_1
    _geom_angle_site_symmetry_3
    _geom_angle
    _geom_angle_publ_flag
    N13 Ag1 N23 . . 171.84(17) yes
    N23 Ag1 S11 . 1_565 92.96(13) no
    N13 Ag1 S11 . 1_565 86.30(12) no
    C15 S11 C12 . . 89.8(3) no
    C25 S21 C22 . . 88.9(3) no
    O1 N1 O2 . . 118.8(5) yes
    O1 N1 O3 . . 119.3(5) yes
    O2 N1 O2 . . 121.8(5) yes
    C12 N12 H2 . . 120.0 no
    C12 N12 H1 . . 120.0 no
    H2 N12 H1 . . 120.0 no
    C12 N13 C14 . . 111.6(4) no
    C12 N13 Ag1 . . 125.6(4) no
    C14 N13 Ag1 . . 122.6(3) no
    C22 N22 H3 . . 120.0 no
    C22 N22 H4 . . 120.0 no
    H3 N22 H4 . . 120.0 no
    C22 N23 C24 . . 111.1(5) no
    C22 N23 Ag1 . . 127.2(4) no
    C24 N23 Ag1 . . 120.9(3) no
    N13 C12 N12 . . 125.1(5) no
    N13 C12 S11 . . 114.6(4) no
    N12 C12 S11 . . 120.2(4) no
    C19 C14 N13 . . 126.2(5) no
    C19 C14 C15 . . 119.7(5) no
    N13 C14 C15 . . 114.1(5) no
    C16 C15 C14 . . 121.0(5) no
    C16 C15 S11 . . 129.2(4) no
    C14 C15 S11 . . 109.9(4) no
    C17 C16 C15 . . 118.7(5) no
    C17 C16 H16 . . 120.7 no
    C15 C16 H16 . . 120.7 no
    C16 C17 C18 . . 120.5(5) no
    C16 C17 H17 . . 119.8 no
    C18 C17 H17 . . 119.8 no
    C19 C18 C17 . . 121.1(5) no
    C19 C18 H18 . . 119.4 no
    C17 C18 H18 . . 119.4 no
    C18 C19 C14 . . 119.0(5) no
    C18 C19 H19 . . 120.5 no
    C14 C19 H19 . . 120.5 no
    N23 C22 N22 . . 124.8(5) no
    N23 C22 S21 . . 115.1(4) no
    N22 C22 S21 . . 120.1(4) no
    C29 C24 N23 . . 126.3(5) no
    C29 C24 C25 . . 119.2(5) no
    N23 C24 C25 . . 114.4(5) no
    C26 C25 C24 . . 121.6(6) no
    C26 C25 S21 . . 128.0(5) no
    C24 C25 S21 . . 110.4(4) no
    C27 C26 C25 . . 118.0(6) no
    C27 C26 H26 . . 121.0 no
    C25 C26 H26 . . 121.0 no
    C26 C27 C28 . . 120.7(6) no
    C26 C27 H27 . . 119.7 no
    C28 C27 H27 . . 119.7 no
    C29 C28 C27 . . 121.3(6) no
    C29 C28 H28 . . 119.4 no
    C27 C28 H28 . . 119.4 no
    C28 C29 C24 . . 119.2(5) no
    C28 C29 H29 . . 120.4 no
    C24 C29 H29 . . 120.4 no
    C2B C1B H1B1 . . 109.5 no
    C2B C1B H1B2 . . 109.5 no
    H1B1 C1B H1B2 . . 109.5 no
    C2B C1B H1B3 . . 109.5 no
    H1B1 C1B H1B3 . . 109.5 no
    H1B2 C1B H1B3 . . 109.5 no
    O4B C2B C3B . . 122.3(12) no
    O4B C2B C1B . . 116.5(11) no
    C3B C2B C1B . . 121.1(11) no
    C2B C3B H3B1 . . 109.5 no
    C2B C3B H3B2 . . 109.5 no
    H3B1 C3B H3B2 . . 109.5 no
    C2B C3B H3B3 . . 109.5 no
    H3B1 C3B H3B3 . . 109.5 no
    H3B2 C3B H3B3 . . 109.5 no
    C2A C1A H1A1 . . 109.5 no
    C2A C1A H1A2 . . 109.5 no
    H1A1 C1A H1A2 . . 109.5 no
    C2A C1A H1A3 . . 109.5 no
    H1A1 C1A H1A3 . . 109.5 no
    H1A2 C1A H1A3 . . 109.5 no
    O4A C2A C3A . . 124(2) no
    O4A C2A C1A . . 109(2) no
    C3A C2A C1A . . 126.1(16) no
    C2A C3A H3A1 . . 109.5 no
    C2A C3A H3A2 . . 109.5 no
    H3A1 C3A H3A2 . . 109.5 no
    C2A C3A H3A3 . . 109.5 no
    H3A1 C3A H3A3 . . 109.5 no
    H3A2 C3A H3A3 . . 109.5 no
loop_
    _geom_torsion_atom_site_label_1
    _geom_torsion_atom_site_label_2
    _geom_torsion_atom_site_label_3
    _geom_torsion_atom_site_label_4
    _geom_torsion_site_symmetry_1
    _geom_torsion_site_symmetry_2
    _geom_torsion_site_symmetry_3
    _geom_torsion_site_symmetry_4
    _geom_torsion
    _geom_torsion_publ_flag
    S11 Ag1 N13 C12 1_565 . . . -117.6(4) no
    S11 Ag1 N13 C14 1_565 . . . 68.7(4) no
    S11 Ag1 N23 C22 1_565 . . . 103.0(5) no
    S11 Ag1 N23 C24 1_565 . . . -65.7(4) no
    C14 N13 C12 N12 . . . . -179.2(5) no
    Ag1 N13 C12 N12 . . . . 6.4(7) no
    C14 N13 C12 S11 . . . . 2.5(6) no
    C15 S11 C12 N13 . . . . -2.1(4) no
    C15 S11 C12 N12 . . . . 179.6(5) no
    C12 N13 C14 C19 . . . . 177.0(5) no
    Ag1 N13 C14 C19 . . . . -8.5(7) no
    C12 N13 C14 C15 . . . . -1.7(6) no
    Ag1 N13 C14 C15 . . . . 172.8(3) no
    C19 C14 C15 C16 . . . . 0.4(8) no
    N13 C14 C15 C16 . . . . 179.2(5) no
    C19 C14 C15 S11 . . . . -178.6(4) no
    N13 C14 C15 S11 . . . . 0.2(6) no
    C12 S11 C15 C16 . . . . -177.9(5) no
    C12 S11 C15 C14 . . . . 1.0(4) no
    C14 C15 C16 C17 . . . . -0.6(8) no
    S11 C15 C16 C17 . . . . 178.2(4) no
    C15 C16 C17 C18 . . . . 0.1(8) no
    C16 C17 C18 C19 . . . . 0.5(9) no
    C17 C18 C19 C14 . . . . -0.7(9) no
    N13 C14 C19 C18 . . . . -178.4(5) no
    C15 C14 C19 C18 . . . . 0.2(8) no
    C24 N23 C22 N22 . . . . -179.3(6) no
    Ag1 N23 C22 N22 . . . . 11.1(9) no
    C24 N23 C22 S21 . . . . 1.0(6) no
    Ag1 N23 C22 S21 . . . . -168.6(3) no
    C25 S21 C22 N23 . . . . -1.2(5) no
    C25 S21 C22 N22 . . . . 179.1(5) no
    C22 N23 C24 C29 . . . . -180.0(5) no
    Ag1 N23 C24 C29 . . . . -9.6(7) no
    C22 N23 C24 C25 . . . . -0.2(7) no
    Ag1 N23 C24 C25 . . . . 170.2(4) no
    C29 C24 C25 C26 . . . . -0.2(8) no
    N23 C24 C25 C26 . . . . 179.9(5) no
    C29 C24 C25 S21 . . . . 179.1(4) no
    N23 C24 C25 S21 . . . . -0.7(6) no
    C22 S21 C25 C26 . . . . -179.7(6) no
    C22 S21 C25 C24 . . . . 1.0(4) no
    C24 C25 C26 C27 . . . . -0.1(9) no
    S21 C25 C26 C27 . . . . -179.3(5) no
    C25 C26 C27 C28 . . . . 0.2(9) no
    C26 C27 C28 C29 . . . . 0.0(10) no
    C27 C28 C29 C24 . . . . -0.3(9) no
    N23 C24 C29 C28 . . . . -179.8(5) no
    C25 C24 C29 C28 . . . . 0.5(8) no
loop_
    _geom_hbond_atom_site_label_D
    _geom_hbond_atom_site_label_H
    _geom_hbond_atom_site_label_A
    _geom_hbond_site_symmetry_A
    _geom_hbond_distance_DH
    _geom_hbond_distance_HA
    _geom_hbond_distance_DA
    _geom_hbond_angle_DHA
    _geom_hbond_publ_flag
    N12 H2 O1 . 0.88 1.99 2.851(6) 164.8 yes
    N12 H1 O2 1_545 0.88 2.07 2.889(6) 155.2 yes
    N22 H3 O1 . 0.88 2.12 2.959(7) 158.3 yes
    N22 H4 O1 2_655 0.88 2.11 2.955(6) 162.2 yes
data_global
_journal_data_validation_number     ?
_journal_date_recd_electronic     2009-01-29
_journal_date_accepted     2009-02-04
_journal_name_full     'Acta Crystallographica, Section E'
_journal_year     2009
_journal_volume     65
_journal_issue      3
_journal_page_first     m265
_journal_page_last     m266
_journal_paper_category     QM
_journal_coeditor_code     LH2768
_publ_contact_author_name     'Cronje, Stephanie'
_publ_contact_author_address
;Department of Chemistry and Polymer Science,
 University of Stellenbosch,
 Private Bag X1, Matieland, 7602,
 South Africa
;
_publ_contact_author_email     scron@sun.ac.za
_publ_contact_author_fax     27(21)808x3849
_publ_contact_author_phone     27(21)808x2180
_publ_section_title
;
Bis(1,3-benzothiazol-2-amine-\k<i>N</i>^3^)silver(I) nitrate acetone solvate
;
loop_
    _publ_author_name
    _publ_author_address
    'Christoph E. Strasser'
;Department of Chemistry and Polymer Science,
 University of Stellenbosch,
 Private Bag X1, Matieland 7602,
 South Africa
;
    'Leigh-Anne de Jongh'
;Department of Chemistry and Polymer Science,
 University of Stellenbosch,
 Private Bag X1, Matieland 7602,
 South Africa
;
    'Stephanie Cronje'
;Department of Chemistry and Polymer Science,
 University of Stellenbosch,
 Private Bag X1, Matieland 7602,
 South Africa
;
    'Helgard G. Raubenheimer'
;Department of Chemistry and Polymer Science,
 University of Stellenbosch,
 Private Bag X1, Matieland 7602,
 South Africa
;
