# Supplementary material for: Bis(1,3-benzothia­zol-2-amine-κN 3)silver(I) nitrate acetone solvate
Source: Acta Crystallogr Sect E Struct Rep Online. 2009 Feb 11;65(Pt 3):m265–6. doi: 10.1107/S1600536809004176 (PMC2968676; doi:10.1107/S1600536809004176)
Supplement: Supplementary file 2 [file e-65-0m265-Isup2.hkl]

# 
# h,k,l, Fc-squared, Fo-squared, sigma(Fo-squared) and status flag 
# 
data_I
_shelx_title
 'Bis(benzothiazol-\kN^3^-2-amine)silver(1+) nitrate acetone solvate' 
_shelx_refln_list_code          4 
_shelx_F_calc_maximum      302.87 
_exptl_crystal_F_000      1064.00 
_reflns_d_resolution_high  0.7991 
 
loop_ 
 _symmetry_equiv_pos_as_xyz 
 'x, y, z' 
 '-x+1/2, y+1/2, -z+1/2' 
 '-x, -y, -z' 
 'x-1/2, -y-1/2, z-1/2' 
 
_cell_length_a    17.0964 
_cell_length_b     5.8166 
_cell_length_c    20.4212 
_cell_angle_alpha  90.000 
_cell_angle_beta  102.867 
_cell_angle_gamma  90.000 
 
_shelx_F_squared_multiplier     1.000 
 
loop_ 
 _refln_index_h 
 _refln_index_k 
 _refln_index_l 
 _refln_F_squared_calc 
 _refln_F_squared_meas 
 _refln_F_squared_sigma 
 _refln_observed_status 
   2   0   0    77945.30    90407.77   2054.61 o 
   4   0   0    14741.28    16595.89    384.35 o 
   6   0   0    12738.72    14711.11    282.30 o 
   8   0   0     1583.16     2170.97     54.69 o 
  10   0   0     1976.19     2334.80    175.02 o 
  12   0   0      920.11     1026.82     90.90 o 
  14   0   0      236.13      229.22     61.38 o 
  16   0   0      119.57      108.81     55.98 o 
  18   0   0      331.95      488.37     93.85 o 
  20   0   0     1463.42     1578.30    134.46 o 
   1   1   0      102.82      162.45     11.02 o 
   2   1   0       70.86      182.39     11.23 o 
   3   1   0     8082.66     8498.70    144.49 o 
   4   1   0      263.69      278.16     30.28 o 
   5   1   0     7227.60     7905.00    143.21 o 
   6   1   0     6220.83     5663.47    112.39 o 
   7   1   0    15459.56    17795.43    244.52 o 
   8   1   0      124.40      100.02     17.84 o 
   9   1   0     6043.99     6946.51    117.70 o 
  10   1   0     2876.33     2892.82     67.04 o 
  11   1   0     1603.22     1575.34    104.65 o 
  12   1   0     1140.02     1350.75     47.57 o 
  13   1   0      183.69      267.94     63.77 o 
  14   1   0      580.64      745.11     68.81 o 
  15   1   0     1191.43     1279.40     76.50 o 
  16   1   0      232.12      223.60     50.01 o 
  17   1   0     1826.46     1927.11     99.63 o 
  18   1   0       92.70      131.09     49.97 o 
  19   1   0     1181.76     1429.70    112.27 o 
  20   1   0      222.94      355.34     63.82 o 
   0   2   0        7.04       23.04     13.62 o 
   1   2   0      614.91      599.54     19.30 o 
   2   2   0      478.77      537.77     22.20 o 
   3   2   0     1331.46     1266.68     31.02 o 
   4   2   0     1104.09     1125.72     29.04 o 
   5   2   0     2661.99     2668.11     46.01 o 
   6   2   0      729.68      464.48     27.81 o 
   7   2   0     4724.49     4967.49    112.62 o 
   8   2   0     5464.20     5757.41    126.90 o 
   9   2   0     2325.80     1988.61     69.55 o 
  10   2   0     1441.70     1594.42     63.58 o 
  11   2   0     4800.56     4661.25    156.34 o 
  12   2   0       15.98       19.12     18.31 o 
  13   2   0     4053.07     4364.29     99.67 o 
  14   2   0       11.77       66.80     23.19 o 
  15   2   0     1802.20     1514.03     83.63 o 
  16   2   0      244.98      293.53     53.11 o 
  17   2   0     1100.23     1162.55     88.71 o 
  18   2   0      439.40      498.29     76.14 o 
  19   2   0      775.42      807.00     78.02 o 
  20   2   0      103.89      256.68     51.01 o 
   1   3   0    17092.44    17931.53    171.51 o 
   2   3   0      260.71      169.93     18.35 o 
   3   3   0    19205.10    21154.62    315.08 o 
   4   3   0      413.00      336.29     21.26 o 
   5   3   0     9873.79    10378.09    134.20 o 
   6   3   0     9290.08     9378.14    153.63 o 
   7   3   0     2200.38     2133.76     59.23 o 
   8   3   0     2613.33     2530.30    133.71 o 
   9   3   0      450.35      493.76     36.09 o 
  10   3   0     3808.66     3794.48     89.07 o 
  11   3   0        8.46        7.71     21.85 o 
  12   3   0     4960.19     4770.79    106.75 o 
  13   3   0        1.79       16.68     22.31 o 
  14   3   0     5521.16     5242.20    121.30 o 
  15   3   0       46.27      127.15     34.03 o 
  16   3   0     1735.13     1553.99    161.43 o 
  17   3   0      364.72      503.96     62.10 o 
  18   3   0     1287.03     1348.12     87.57 o 
   0   4   0     4146.59     4807.34     94.31 o 
   1   4   0       98.00      120.92     15.34 o 
   2   4   0     5393.99     5538.22    218.23 o 
   3   4   0     2266.60     2589.47     72.31 o 
   4   4   0     5259.15     5198.46     86.35 o 
   5   4   0      506.10      532.01     28.96 o 
   6   4   0     6861.77     6701.88    244.68 o 
   7   4   0      130.21      127.43     31.93 o 
   8   4   0     4611.63     4414.06     99.90 o 
   9   4   0      978.32     1018.60     50.90 o 
  10   4   0     1534.49     1481.04     59.28 o 
  11   4   0       23.87       76.00     30.92 o 
  12   4   0     1171.93     1279.61     58.58 o 
  13   4   0       91.88      114.13     28.72 o 
  14   4   0        7.48       63.73     25.03 o 
  15   4   0      108.05      147.16     28.17 o 
  16   4   0      283.32      396.03     36.50 o 
  17   4   0      103.52      210.65     54.76 o 
   1   5   0     2105.37     2154.10     57.59 o 
   2   5   0       11.58       -5.83     18.01 o 
   3   5   0      941.99     1019.79     41.95 o 
   4   5   0     4864.72     4579.56     86.38 o 
   5   5   0       85.57      108.29     26.27 o 
   6   5   0      385.62      452.32     39.02 o 
   7   5   0      116.35      151.86     29.19 o 
   8   5   0     2260.37     2135.88     73.42 o 
   9   5   0        4.05        6.45     24.96 o 
  10   5   0      658.46      777.38     53.18 o 
  11   5   0      390.55      446.90     52.70 o 
  12   5   0      198.45      248.33     35.37 o 
  13   5   0       58.63      147.79     32.11 o 
  14   5   0      784.84      897.18     70.79 o 
  15   5   0       23.72       41.86     28.91 o 
   0   6   0       44.94      -31.76     46.21 o 
   1   6   0      190.51      233.90     28.84 o 
   2   6   0      349.11      366.65     39.10 o 
   3   6   0      903.32     1007.43     54.38 o 
   4   6   0        1.67       14.30     37.56 o 
   5   6   0     1527.50     1607.76     78.74 o 
   6   6   0        0.70        9.43     29.69 o 
   7   6   0     2827.65     2674.23    104.55 o 
   8   6   0      117.35      207.43     66.01 o 
   9   6   0     3657.27     3634.29    191.46 o 
  10   6   0       98.35      145.76     71.66 o 
  11   6   0     4068.16     4026.98    202.96 o 
   1   7   0      386.44      424.76     54.82 o 
   2   7   0       50.12        6.51     53.64 o 
   3   7   0      205.34      140.77     63.62 o 
   4   7   0      452.41      198.38     72.88 o 
   5   7   0      142.12       73.90     59.34 o 
 -21   0   1     2752.25     2689.61    173.95 o 
 -19   0   1     6592.04     5815.88    254.77 o 
 -17   0   1     4772.01     4051.82    197.87 o 
 -15   0   1     5607.42     5562.94    223.52 o 
 -13   0   1     3497.68     3309.18    155.84 o 
 -11   0   1     6801.73     7000.71    135.82 o 
  -9   0   1     6539.46     8096.10    239.20 o 
  -7   0   1     2202.08     2841.53     63.87 o 
  -5   0   1      703.52      912.24     31.14 o 
  -3   0   1      137.93      253.36     20.89 o 
   1   0   1    27697.23    25406.75   3454.53 o 
   3   0   1     8337.77     8559.08    138.99 o 
   5   0   1    91731.66   101000.02   1495.84 o 
   7   0   1    36406.78    37806.16    579.26 o 
   9   0   1    22419.86    22164.27    357.41 o 
  11   0   1     9905.42     9792.99    294.88 o 
  13   0   1     3366.99     3665.33    167.85 o 
  15   0   1    13424.39    13110.32    400.02 o 
  17   0   1     1133.69     1067.64    114.10 o 
  19   0   1      279.35      341.19     85.70 o 
 -20   1   1      397.92      468.24     90.95 o 
 -19   1   1        2.71       27.73     48.40 o 
 -18   1   1      849.00      814.39     77.56 o 
 -17   1   1      104.52      132.23     45.16 o 
 -16   1   1     5004.20     4342.56    256.81 o 
 -15   1   1       54.13      129.32     38.78 o 
 -14   1   1     6800.25     6306.27    219.96 o 
 -13   1   1        3.74       32.31     15.47 o 
 -12   1   1     7666.85     7542.54    132.40 o 
 -11   1   1      547.60      636.25     62.04 o 
 -10   1   1     3077.82     3221.71     71.29 o 
  -9   1   1     2826.28     2887.82     91.51 o 
  -8   1   1     5051.16     5008.55    639.42 o 
  -7   1   1      414.52      611.47     34.45 o 
  -6   1   1      979.62     1147.68     42.86 o 
  -5   1   1    10542.43    11921.29    200.47 o 
  -4   1   1    10758.53    12288.43    202.78 o 
  -3   1   1     1045.88      870.82     24.51 o 
  -2   1   1     5390.79     6470.84     76.78 o 
  -1   1   1     2298.48     2364.58     31.13 o 
   0   1   1       10.33        9.05      6.07 o 
   1   1   1     1026.30     1155.97     22.45 o 
   2   1   1     5292.19     5968.54     71.99 o 
   3   1   1     5206.59     5760.26     82.29 o 
   4   1   1     4452.40     4598.62     92.77 o 
   5   1   1    15473.05    17109.23    279.05 o 
   6   1   1    10737.25    10853.83    210.31 o 
   7   1   1       75.04      189.02     20.76 o 
   8   1   1     6843.92     7090.80    117.35 o 
   9   1   1     2832.68     2919.93     67.07 o 
  10   1   1     4354.89     4188.78     85.71 o 
  11   1   1      651.92      769.40     36.06 o 
  12   1   1     8388.65     8233.60    143.56 o 
  13   1   1        4.28       59.07     34.09 o 
  14   1   1     2504.15     2570.70    102.26 o 
  15   1   1      523.21      420.54     56.32 o 
  16   1   1      450.84      505.45    106.93 o 
  17   1   1      513.86      535.15     65.55 o 
  18   1   1      920.82      988.05     85.17 o 
  19   1   1      229.18      253.38     54.88 o 
  20   1   1       12.17       43.29     75.17 o 
 -20   2   1      519.03      551.79     66.03 o 
 -19   2   1        3.37       81.53     95.73 o 
 -18   2   1      108.80      159.22     45.44 o 
 -17   2   1      407.28      381.53     55.79 o 
 -16   2   1        6.86       12.19     36.34 o 
 -15   2   1      438.06      552.18     60.49 o 
 -14   2   1       80.91      181.94     28.59 o 
 -13   2   1     1060.84     1021.50     60.10 o 
 -12   2   1       39.43       13.34     19.63 o 
 -11   2   1     1445.40     1481.61     61.86 o 
 -10   2   1     3371.60     3214.63     91.46 o 
  -9   2   1      154.58      141.85     27.16 o 
  -8   2   1     2027.14     2092.84     68.56 o 
  -7   2   1       64.62       65.81     17.43 o 
  -6   2   1     6770.62     6373.78     85.98 o 
  -5   2   1      449.52      483.69     20.48 o 
  -4   2   1     7744.36     8348.30    105.10 o 
  -3   2   1     5339.00     5726.70     77.33 o 
  -2   2   1    19979.82    22370.43    246.50 o 
  -1   2   1     5488.39     5750.66     62.74 o 
   0   2   1    10741.25    11562.35    111.07 o 
   1   2   1        4.23       18.26     10.28 o 
   2   2   1     3522.71     3596.26     54.93 o 
   3   2   1        0.55       22.91     11.96 o 
   4   2   1    11735.36    12583.34    175.85 o 
   5   2   1      406.29      627.55     22.03 o 
   6   2   1      605.03      807.58     43.79 o 
   7   2   1     1224.81     1874.38     71.35 o 
   8   2   1      276.53      279.11     31.45 o 
   9   2   1      129.81      159.68     32.62 o 
  10   2   1      153.78      192.92     26.66 o 
  11   2   1       24.60       80.53     24.69 o 
  12   2   1      325.00      230.99     30.43 o 
  13   2   1     1074.10     1123.19     51.44 o 
  14   2   1      279.12      189.45     29.84 o 
  15   2   1      906.98      887.98     72.90 o 
  16   2   1      207.18      163.25     46.22 o 
  17   2   1       12.68      104.43     41.99 o 
  18   2   1     1080.23     1202.36     89.73 o 
  19   2   1      247.17      350.08     57.58 o 
 -19   3   1       21.55       83.43     40.05 o 
 -18   3   1     1731.85     1768.71     94.41 o 
 -17   3   1      165.28      271.61     48.45 o 
 -16   3   1     3251.20     3007.30    118.39 o 
 -15   3   1       29.75       81.78     26.08 o 
 -14   3   1     1880.40     1807.05     59.21 o 
 -13   3   1     3050.09     2740.10     79.68 o 
 -12   3   1      544.07      614.20     54.86 o 
 -11   3   1     2553.94     2356.78     70.23 o 
 -10   3   1     1027.62     1122.80     48.37 o 
  -9   3   1     4437.40     4227.16     92.25 o 
  -8   3   1     1127.38     1244.70     47.03 o 
  -7   3   1     6321.09     6131.20     90.77 o 
  -6   3   1     1507.84     1514.60     38.25 o 
  -5   3   1     7243.44     7111.70    113.75 o 
  -4   3   1      519.17      572.67     36.17 o 
  -3   3   1    10097.34    10784.38    156.99 o 
  -2   3   1      959.38     1235.76     39.27 o 
  -1   3   1    14600.27    15672.56    167.02 o 
   0   3   1      210.89      135.33     13.55 o 
   1   3   1     9870.01    10102.50    129.85 o 
   2   3   1    15048.72    14865.31    179.00 o 
   3   3   1     9455.66     9635.19    125.85 o 
   4   3   1    12245.10    12067.51    151.06 o 
   5   3   1     3011.24     3128.44     57.03 o 
   6   3   1     9719.14     9855.31    153.95 o 
   7   3   1       21.64       -8.06     16.70 o 
   8   3   1     8182.49     7525.62    132.73 o 
   9   3   1        3.93       21.02     20.76 o 
  10   3   1     5567.42     5305.85    109.68 o 
  11   3   1      408.15      323.63     34.95 o 
  12   3   1     2252.29     2222.04     63.14 o 
  13   3   1      701.31      844.15     52.11 o 
  14   3   1      512.08      636.50     68.90 o 
  15   3   1     1514.85     1640.00     67.27 o 
  16   3   1      345.42      501.40     61.73 o 
  17   3   1      570.03      515.57     63.87 o 
  18   3   1      296.55      479.73     61.19 o 
 -17   4   1     1007.23     1027.34     66.14 o 
 -16   4   1       25.91       57.65     39.30 o 
 -15   4   1     1907.84     2042.86     65.97 o 
 -14   4   1       24.17       58.97     27.08 o 
 -13   4   1     2875.61     3019.24     88.42 o 
 -12   4   1        2.59        9.98     24.67 o 
 -11   4   1     5764.65     5292.73    117.06 o 
 -10   4   1      985.94     1216.62     54.84 o 
  -9   4   1     8945.98     8062.32    148.76 o 
  -8   4   1      751.66      940.87     48.71 o 
  -7   4   1     1536.15     1400.25     61.70 o 
  -6   4   1     1843.95     1810.49     46.91 o 
  -5   4   1      160.80      274.98     26.82 o 
  -4   4   1      309.42      275.27     23.27 o 
  -3   4   1      307.43      247.56     22.73 o 
  -2   4   1      482.50      405.79     30.25 o 
  -1   4   1     2415.47     2207.74     46.39 o 
   0   4   1      736.97      734.95     26.08 o 
   1   4   1     1936.96     1768.56     41.23 o 
   2   4   1      591.75      447.35     27.36 o 
   3   4   1     4722.15     4405.60     77.25 o 
   4   4   1      388.22      375.73     25.36 o 
   5   4   1     1133.67     1072.46     36.77 o 
   6   4   1       35.67       67.45     21.85 o 
   7   4   1     1602.85     1582.55     56.86 o 
   8   4   1      130.41      218.28     31.53 o 
   9   4   1     8027.29     8101.00    150.34 o 
  10   4   1       33.36        2.56     57.86 o 
  11   4   1     5631.09     5710.89    124.66 o 
  12   4   1      148.50      172.36     32.64 o 
  13   4   1     3945.03     3897.80     90.81 o 
  14   4   1      369.86      436.98     38.55 o 
  15   4   1     2612.11     2622.33     75.27 o 
  16   4   1       73.14       74.91     24.37 o 
  17   4   1     1447.02     1533.02     87.93 o 
 -15   5   1       13.00       62.36     40.46 o 
 -14   5   1      866.93     1028.73     76.16 o 
 -13   5   1       15.80       33.10     36.34 o 
 -12   5   1      395.65      491.14    104.89 o 
 -11   5   1      929.73     1047.03     75.58 o 
 -10   5   1       43.76       41.64     26.66 o 
  -9   5   1     1716.13     1707.11     65.94 o 
  -8   5   1      367.05      407.14     40.19 o 
  -7   5   1     1659.21     1562.75    111.32 o 
  -6   5   1      927.74      983.16     49.62 o 
  -5   5   1     1869.77     1838.04     62.91 o 
  -4   5   1      944.68      924.90     40.24 o 
  -3   5   1     5742.01     5449.65     96.54 o 
  -2   5   1      877.83      932.75     47.72 o 
  -1   5   1     2408.42     2377.98     53.74 o 
   0   5   1      160.46      202.08     23.18 o 
   1   5   1     2389.37     2397.33     69.82 o 
   2   5   1      417.24      499.71     33.06 o 
   3   5   1       38.39       38.43     19.37 o 
   4   5   1      114.49      162.05     23.13 o 
   5   5   1        2.45        7.55     22.39 o 
   6   5   1     1894.43     1909.99     65.55 o 
   7   5   1      799.92      925.28     51.86 o 
   8   5   1     1432.34     1668.61     83.78 o 
   9   5   1       75.58      140.75     31.34 o 
  10   5   1      195.60      297.11     37.89 o 
  11   5   1      172.51      267.44     47.71 o 
  12   5   1      332.79      438.40     43.75 o 
  13   5   1      391.94      438.53     45.59 o 
  14   5   1      603.99      665.75     46.40 o 
 -11   6   1      220.88      244.80     46.21 o 
 -10   6   1     2129.92     2310.83    103.51 o 
  -9   6   1        2.93      -38.12     38.12 o 
  -8   6   1     3868.76     3915.10    130.83 o 
  -7   6   1        8.51      142.51     41.73 o 
  -6   6   1     2525.31     2797.24    106.33 o 
  -5   6   1        9.86       45.13     32.52 o 
  -4   6   1     4445.52     4309.09    190.14 o 
  -3   6   1      177.02      153.39     31.48 o 
  -2   6   1     4347.92     4012.39    101.87 o 
  -1   6   1       83.16      107.64     31.57 o 
   0   6   1     2604.95     2556.38     99.11 o 
   1   6   1      569.75      636.01     43.21 o 
   2   6   1     4971.89     5014.06     99.01 o 
   3   6   1        0.46      129.54    110.54 o 
   4   6   1     1718.69     1854.93    123.11 o 
   5   6   1        2.68       36.66     59.75 o 
   6   6   1      259.22      281.13     75.53 o 
   7   6   1       70.23       -9.06     55.27 o 
   8   6   1       28.11       96.19     60.36 o 
   9   6   1       17.69        1.63     59.44 o 
  10   6   1      285.68      257.52     80.21 o 
  11   6   1       11.56       12.93     62.29 o 
  -5   7   1     3135.36     2679.84    165.10 o 
  -4   7   1      493.67      412.24     85.40 o 
  -3   7   1     1440.79     1452.29    119.09 o 
  -2   7   1      137.03      181.18     64.43 o 
  -1   7   1      813.09      929.07     73.08 o 
   0   7   1       85.77      115.66     41.14 o 
   1   7   1     1415.07     1443.95    247.29 o 
   2   7   1       67.78       81.63     61.07 o 
   3   7   1     1361.17     1465.93    135.48 o 
   4   7   1        4.37      -33.18     57.51 o 
   5   7   1      451.23      340.88     84.58 o 
 -20   0   2        6.04      -21.07     52.42 o 
 -18   0   2      386.41      567.36     95.78 o 
 -16   0   2      608.34      729.20     93.85 o 
 -14   0   2     8271.69     7653.84    262.71 o 
 -12   0   2    14320.01    14608.10    400.22 o 
 -10   0   2     8384.00     7305.76    153.90 o 
  -8   0   2    13855.13    12920.41    255.64 o 
  -6   0   2    33641.83    37346.36    455.35 o 
  -4   0   2    22648.87    28000.77    584.46 o 
  -2   0   2    20827.84    24069.98    503.13 o 
   0   0   2    24882.04    25685.42    313.63 o 
   2   0   2     7549.14     8677.53    178.38 o 
   4   0   2    13104.19    13775.77    221.23 o 
   6   0   2      140.43      237.01     21.20 o 
   8   0   2     4554.80     4467.53     93.89 o 
  10   0   2     9365.12     9587.06    176.12 o 
  12   0   2    10979.89     9884.90    306.99 o 
  14   0   2     5624.54     4905.60    204.29 o 
  16   0   2     1833.48     1437.23    120.41 o 
  18   0   2     1016.19      934.71    118.78 o 
  20   0   2     1255.20     1058.38    130.49 o 
 -20   1   2      651.65      672.38     71.80 o 
 -19   1   2      102.29      148.79     73.44 o 
 -18   1   2     1585.86     1433.95     89.74 o 
 -17   1   2       23.40       40.49     37.66 o 
 -16   1   2      808.15      802.92     68.76 o 
 -15   1   2     1263.20     1394.46     77.99 o 
 -14   1   2      263.74      190.90     40.27 o 
 -13   1   2      990.01      921.83     39.78 o 
 -12   1   2     3745.94     3056.84    378.70 o 
 -11   1   2     2501.24     2071.34     78.84 o 
 -10   1   2     3003.55     2818.49     65.10 o 
  -9   1   2     4263.00     3363.60    106.72 o 
  -8   1   2     1964.79     2098.82     80.82 o 
  -7   1   2    21940.45    22649.97    363.42 o 
  -6   1   2     1531.58     1963.82     55.13 o 
  -5   1   2    34739.85    39025.74    479.21 o 
  -4   1   2     1276.65     1463.21     39.15 o 
  -3   1   2     2456.49     2805.85     41.52 o 
  -2   1   2      653.24      920.71     19.31 o 
  -1   1   2    10030.75    10919.40    100.32 o 
   0   1   2     7616.93     8898.38     82.36 o 
   1   1   2     1786.17     1528.92     24.51 o 
   2   1   2       36.21       16.17     10.85 o 
   3   1   2     5435.84     5823.35     84.54 o 
   4   1   2     5748.47     5195.51     84.88 o 
   5   1   2     1669.72     1804.68     45.22 o 
   6   1   2    17685.88    17506.04    290.48 o 
   7   1   2        5.11       21.26     15.38 o 
   8   1   2     6695.67     6551.90    111.97 o 
   9   1   2     1422.24     1754.80     51.41 o 
  10   1   2    11643.93    11878.81    183.63 o 
  11   1   2      173.89      173.08     32.18 o 
  12   1   2     2849.25     2814.97     99.55 o 
  13   1   2        1.58        9.41     38.07 o 
  14   1   2      825.08      769.84     65.96 o 
  15   1   2     1123.84     1070.86     76.90 o 
  16   1   2      671.27      671.75     68.63 o 
  17   1   2     2376.31     2157.54    106.05 o 
  18   1   2      279.28      265.07    124.13 o 
  19   1   2     1778.10     1825.49    103.72 o 
  20   1   2      139.35      257.08     56.84 o 
 -20   2   2      348.16      487.53     60.16 o 
 -19   2   2     2533.00     2487.09    151.97 o 
 -18   2   2       74.20      145.62     43.07 o 
 -17   2   2     2157.90     2078.22     98.46 o 
 -16   2   2       86.68       91.12     37.06 o 
 -15   2   2     4147.49     3896.64    164.79 o 
 -14   2   2      338.35      425.00     36.74 o 
 -13   2   2     3936.69     3265.01     83.33 o 
 -12   2   2        8.69       36.23     29.57 o 
 -11   2   2     7265.04     6831.61    225.25 o 
 -10   2   2      463.85      359.24     46.11 o 
  -9   2   2     1071.19      934.13     47.20 o 
  -8   2   2      347.09      592.31     38.59 o 
  -7   2   2      425.88      406.15     26.49 o 
  -6   2   2     1331.63     1273.91     38.51 o 
  -5   2   2       19.16        2.14     10.20 o 
  -4   2   2      315.06      451.20     20.00 o 
  -3   2   2      821.78     1186.30     29.73 o 
  -2   2   2     1489.32     1437.03     29.66 o 
  -1   2   2     9932.60     9608.73     94.94 o 
   0   2   2      160.19      198.33     12.20 o 
   1   2   2    13100.23    14089.92    144.94 o 
   2   2   2     1341.34     1884.30     37.12 o 
   3   2   2     2547.18     2561.25     44.85 o 
   4   2   2     2300.30     2332.18     43.82 o 
   5   2   2    11034.76     9603.41    119.53 o 
   6   2   2     3651.90     3187.84     85.30 o 
   7   2   2     4846.39     4168.68    103.27 o 
   8   2   2       16.44        7.44     17.54 o 
   9   2   2     8401.42     8400.90    144.11 o 
  10   2   2       70.46       89.91     22.95 o 
  11   2   2     3350.65     3061.45     79.44 o 
  12   2   2        5.78       11.36     19.95 o 
  13   2   2     3305.89     2645.86    189.60 o 
  14   2   2       71.98      138.09     41.20 o 
  15   2   2      744.86      764.49    106.32 o 
  16   2   2        0.82       45.15     45.75 o 
  17   2   2      524.56      607.29     70.10 o 
  18   2   2        2.49       20.83    100.41 o 
  19   2   2      162.86      194.93     51.24 o 
 -19   3   2        3.39       89.06     60.72 o 
 -18   3   2     1163.48     1204.81     67.83 o 
 -17   3   2      596.21      709.13    102.82 o 
 -16   3   2      978.76     1023.93     61.11 o 
 -15   3   2     2214.94     2216.99     77.00 o 
 -14   3   2     1045.79      995.92     53.56 o 
 -13   3   2     2686.19     2604.75    122.32 o 
 -12   3   2       46.01       36.30     22.08 o 
 -11   3   2     3326.13     3016.86     78.94 o 
 -10   3   2        7.76       16.63     28.82 o 
  -9   3   2     3674.05     3624.00    131.00 o 
  -8   3   2      113.11      110.25     20.97 o 
  -7   3   2     3656.07     3580.78     63.45 o 
  -6   3   2     1987.76     2132.79     45.46 o 
  -5   3   2     3854.87     4099.97     67.77 o 
  -4   3   2     2271.73     2333.15     59.00 o 
  -3   3   2     3481.30     3357.58     59.00 o 
  -2   3   2     6652.68     6855.18     86.77 o 
  -1   3   2     5789.69     5763.47     68.82 o 
   0   3   2     2686.15     2608.91     41.14 o 
   1   3   2    10139.78     9827.74    113.66 o 
   2   3   2     6089.15     6382.72     91.34 o 
   3   3   2     1955.22     1875.90     42.50 o 
   4   3   2    12590.39    12898.61    188.33 o 
   5   3   2      712.94      871.95     29.41 o 
   6   3   2     8892.25     8889.44    119.99 o 
   7   3   2      226.04      174.42     24.64 o 
   8   3   2     3973.10     3458.07     81.07 o 
   9   3   2     2468.35     2222.99     65.46 o 
  10   3   2     2169.06     2066.91     65.48 o 
  11   3   2     2999.40     2900.47     70.28 o 
  12   3   2     2436.38     2188.71     74.32 o 
  13   3   2     1199.56     1243.95     60.72 o 
  14   3   2      639.65      596.25     49.15 o 
  15   3   2      909.35      886.85     56.51 o 
  16   3   2       30.60       28.80     36.47 o 
  17   3   2     1765.79     1576.63     92.97 o 
  18   3   2        3.15       80.90     45.19 o 
 -17   4   2        0.68      -19.48     33.35 o 
 -16   4   2        7.08       42.00     25.96 o 
 -15   4   2       11.78       67.49     24.85 o 
 -14   4   2      150.95      197.78     30.92 o 
 -13   4   2        1.63       40.64     30.14 o 
 -12   4   2     2074.11     1977.66     70.03 o 
 -11   4   2       33.74       65.02     24.47 o 
 -10   4   2     4695.62     4768.33    106.85 o 
  -9   4   2      228.65      286.74     32.38 o 
  -8   4   2    10318.00    10391.40    174.92 o 
  -7   4   2        9.78       14.91     19.65 o 
  -6   4   2    11704.48    11161.99    171.82 o 
  -5   4   2     1261.11     1164.60     42.08 o 
  -4   4   2    11207.70    10183.79    182.88 o 
  -3   4   2       12.43       43.03     15.93 o 
  -2   4   2     7868.46     7210.73    108.07 o 
  -1   4   2     1387.45     1506.20     51.36 o 
   0   4   2     4218.35     4089.42     65.41 o 
   1   4   2      187.97      220.29     20.28 o 
   2   4   2     1179.68     1281.26     39.45 o 
   3   4   2      318.17      342.87     25.26 o 
   4   4   2      623.78      716.82     30.87 o 
   5   4   2      927.72      983.47     35.28 o 
   6   4   2     2547.83     2484.78     68.99 o 
   7   4   2        3.89       23.48     20.38 o 
   8   4   2      243.14      341.23     38.98 o 
   9   4   2       43.95       59.53     24.59 o 
  10   4   2        4.69      -20.70     21.30 o 
  11   4   2      851.98      827.76     51.51 o 
  12   4   2       50.48       73.14     25.85 o 
  13   4   2      570.20      603.95     43.09 o 
  14   4   2     1157.80     1150.57     55.30 o 
  15   4   2       58.02      115.35     26.42 o 
  16   4   2     1618.69     1528.27     58.41 o 
 -15   5   2      222.35      274.58     47.82 o 
 -14   5   2      756.80      852.46    223.27 o 
 -13   5   2      567.01      561.04     62.43 o 
 -12   5   2     1490.24     1451.13     83.14 o 
 -11   5   2       52.40      115.41     41.38 o 
 -10   5   2      122.53      164.96     42.90 o 
  -9   5   2      348.15      537.38     58.97 o 
  -8   5   2       54.07       24.13     33.30 o 
  -7   5   2      675.23      772.16     80.67 o 
  -6   5   2      128.63       94.87     35.10 o 
  -5   5   2     2502.47     2371.21     58.52 o 
  -4   5   2      918.91     1017.19     40.48 o 
  -3   5   2     3724.14     3679.80     75.59 o 
  -2   5   2     2111.20     1962.34     54.19 o 
  -1   5   2     3812.44     3728.57     68.99 o 
   0   5   2      511.62      487.66     29.88 o 
   1   5   2     6809.69     6580.63    109.76 o 
   2   5   2     1183.19     1088.59     42.47 o 
   3   5   2     6457.66     6047.10    103.53 o 
   4   5   2     2934.25     2758.58     64.47 o 
   5   5   2      286.49      388.42     36.75 o 
   6   5   2     2622.75     2593.31     76.49 o 
   7   5   2      289.27      379.65     39.33 o 
   8   5   2     1114.66     1331.48     83.20 o 
   9   5   2       14.90       81.64     51.34 o 
  10   5   2      419.25      499.91     55.98 o 
  11   5   2      481.26      678.74     76.90 o 
  12   5   2      407.16      371.46     53.79 o 
  13   5   2      859.69     1024.24     64.85 o 
  14   5   2      233.54      314.30     40.08 o 
 -12   6   2       26.73       67.89     57.41 o 
 -11   6   2       29.23       86.72     62.80 o 
 -10   6   2      146.32      135.48     42.84 o 
  -9   6   2       39.58       46.04     41.22 o 
  -8   6   2       29.18      122.84     68.71 o 
  -7   6   2       88.31      135.71     64.99 o 
  -6   6   2      244.02      278.39     55.73 o 
  -5   6   2        2.86       86.15     65.40 o 
  -4   6   2       29.95       22.21     33.39 o 
  -3   6   2     1264.41     1379.36     60.30 o 
  -2   6   2        3.39      -14.14     25.83 o 
  -1   6   2     2527.56     2536.20     83.76 o 
   0   6   2       27.07       30.23     27.64 o 
   1   6   2     3442.54     3118.40     90.46 o 
   2   6   2     1072.28     1144.94     57.83 o 
   3   6   2     5036.56     4642.61    141.21 o 
   4   6   2       25.11      -13.30     32.99 o 
   5   6   2     2560.42     2736.13    106.96 o 
   6   6   2       97.99      125.83     39.60 o 
   7   6   2     3963.94     4335.80    156.34 o 
   8   6   2        4.02       77.73     39.41 o 
   9   6   2     1019.13     1033.35     80.46 o 
  10   6   2       68.51       12.83     64.74 o 
  11   6   2      569.38      598.91     99.24 o 
  -5   7   2     1974.02     2075.84    148.20 o 
  -4   7   2      742.11      668.23     99.45 o 
  -3   7   2     2184.16     2334.26    101.41 o 
  -2   7   2      822.40      846.92    117.92 o 
  -1   7   2      874.84      787.84     69.51 o 
   0   7   2     1132.35     1162.98     79.65 o 
   1   7   2     1567.53     1496.27    101.79 o 
   2   7   2     1345.74     1274.67    126.72 o 
   3   7   2      233.56      249.58     80.31 o 
   4   7   2      948.61      996.59    120.11 o 
   5   7   2      303.86      354.83     87.13 o 
 -21   0   3     2962.46     2815.42    171.92 o 
 -19   0   3      699.15      944.38    112.98 o 
 -17   0   3     3528.87     3450.77    177.82 o 
 -15   0   3     2831.95     2810.53    148.40 o 
 -13   0   3       59.98       39.39     45.50 o 
 -11   0   3     1620.99     2062.03     62.19 o 
  -9   0   3    12664.34    16508.46    274.41 o 
  -7   0   3     8830.68    11160.70    151.07 o 
  -5   0   3     3003.77     2460.79     76.14 o 
  -3   0   3     2545.56     2399.01     72.17 o 
  -1   0   3    12582.41    15959.76    197.37 o 
   1   0   3     8707.63     8987.20    145.73 o 
   3   0   3    20536.91    23154.56    358.20 o 
   5   0   3    11825.68    12459.46    207.65 o 
   7   0   3    13254.39    12831.49    218.61 o 
   9   0   3    11743.04    11625.83    205.80 o 
  11   0   3     1336.16     1227.34     96.09 o 
  13   0   3      169.37      109.73     53.13 o 
  15   0   3      766.08      559.83     87.74 o 
  17   0   3       46.70       37.56     61.07 o 
  19   0   3      443.89      655.91    111.25 o 
 -21   1   3        7.37       93.10     51.10 o 
 -20   1   3      709.92      887.64     78.10 o 
 -19   1   3      118.31      183.06     45.14 o 
 -18   1   3      136.08      131.12     44.09 o 
 -17   1   3      100.03      156.33     44.58 o 
 -16   1   3      591.84      641.45     62.62 o 
 -15   1   3     2142.71     2190.12    167.74 o 
 -14   1   3     1552.02     1481.83    135.63 o 
 -13   1   3     5131.60     5115.89    138.68 o 
 -12   1   3     1197.40      996.94     39.94 o 
 -11   1   3     7772.65     7713.95    131.55 o 
 -10   1   3     1578.95     1314.97     49.29 o 
  -9   1   3     3989.99     3739.52     89.09 o 
  -8   1   3     4894.78     5143.47    108.42 o 
  -7   1   3    13348.69    13029.51    174.96 o 
  -6   1   3      137.46      114.35     14.14 o 
  -5   1   3    12241.38    12364.64    141.80 o 
  -4   1   3     5935.00     5635.00     64.91 o 
  -3   1   3    14981.89    17132.92    186.69 o 
  -2   1   3     5578.06     6781.27     67.39 o 
  -1   1   3     6699.03     8252.33     98.26 o 
   0   1   3    55757.33    59783.25    621.24 o 
   1   1   3       28.53       95.06      9.45 o 
   2   1   3     6007.32     5732.94     73.83 o 
   3   1   3     2991.82     2514.75     47.37 o 
   4   1   3    17983.91    18946.45    213.09 o 
   5   1   3     1065.20     1445.80     34.22 o 
   6   1   3     1023.61     1105.98     38.58 o 
   7   1   3      653.04      853.98     36.15 o 
   8   1   3     1259.75     1145.30     58.99 o 
   9   1   3      104.51       26.76     17.44 o 
  10   1   3     2133.80     1946.93     56.77 o 
  11   1   3     2915.89     2513.09     66.40 o 
  12   1   3       58.85      112.27     21.50 o 
  13   1   3     5674.15     5475.56    152.30 o 
  14   1   3      278.57      248.44     73.74 o 
  15   1   3     5650.32     5456.79    161.72 o 
  16   1   3        0.16      -19.57     37.26 o 
  17   1   3     1502.32     1536.68     98.03 o 
  18   1   3       25.52       45.93     43.38 o 
  19   1   3      763.34      878.66     84.14 o 
 -20   2   3       55.55      145.91    104.99 o 
 -19   2   3      571.15      734.51     72.94 o 
 -18   2   3      677.02      659.41     68.68 o 
 -17   2   3       83.53      146.69     57.71 o 
 -16   2   3     2629.62     2627.11    108.21 o 
 -15   2   3      131.58      153.76     40.35 o 
 -14   2   3     2338.06     2644.66    158.58 o 
 -13   2   3       51.61       56.21     21.85 o 
 -12   2   3     3361.57     3462.27    148.81 o 
 -11   2   3       91.67      136.51     25.18 o 
 -10   2   3    19055.17    19129.30    373.66 o 
  -9   2   3       25.73       56.05     19.59 o 
  -8   2   3    13179.28    12655.37    186.08 o 
  -7   2   3      943.45      842.48     25.55 o 
  -6   2   3    25442.81    25559.88    283.79 o 
  -5   2   3     2871.48     3011.32     50.62 o 
  -4   2   3    20748.81    20891.85    299.36 o 
  -3   2   3      118.61       57.20     12.13 o 
  -2   2   3    17923.35    17745.12    180.99 o 
  -1   2   3     1566.83     1661.42     31.71 o 
   0   2   3     1616.49     1599.92     30.69 o 
   1   2   3     3351.18     4243.82     56.04 o 
   2   2   3      122.50      174.34     15.18 o 
   3   2   3     1342.89     1096.49     29.62 o 
   4   2   3     1697.06     1658.99     36.23 o 
   5   2   3      215.03      369.68     21.49 o 
   6   2   3     2586.21     2697.93     54.29 o 
   7   2   3     3237.82     3610.25     78.96 o 
   8   2   3     1523.99     1376.90     49.23 o 
   9   2   3     1341.25     1222.09     48.44 o 
  10   2   3     3218.49     2962.59     75.92 o 
  11   2   3      600.60      463.63     36.10 o 
  12   2   3     2026.31     2021.19     65.62 o 
  13   2   3      631.37      629.40     57.14 o 
  14   2   3     3422.15     3409.93    122.40 o 
  15   2   3        3.52       31.96     40.50 o 
  16   2   3     3197.02     2875.84    120.54 o 
  17   2   3       16.62       51.43     41.23 o 
  18   2   3     2209.13     1986.61    105.45 o 
  19   2   3       77.92      153.42     94.76 o 
 -19   3   3      184.29      258.20     40.03 o 
 -18   3   3      666.87      680.38     55.78 o 
 -17   3   3      689.29      741.44     55.51 o 
 -16   3   3      572.28      685.83     42.82 o 
 -15   3   3     2130.46     2084.06     63.42 o 
 -14   3   3      659.81      673.78     45.03 o 
 -13   3   3     1780.49     1964.80     66.68 o 
 -12   3   3        4.59       27.32     23.50 o 
 -11   3   3      541.56      476.25     36.47 o 
 -10   3   3      650.66      799.55     42.65 o 
  -9   3   3     3323.94     3165.73     76.09 o 
  -8   3   3      871.15      954.22     91.03 o 
  -7   3   3     2817.73     2817.99     54.16 o 
  -6   3   3     1084.45      886.82     37.26 o 
  -5   3   3      199.79      294.10     20.09 o 
  -4   3   3      954.20      935.28     30.24 o 
  -3   3   3     2434.26     2243.63     50.14 o 
  -2   3   3      935.76     1018.07     28.84 o 
  -1   3   3       82.01       61.03     10.96 o 
   0   3   3     1031.45     1174.50     30.29 o 
   1   3   3      873.38      858.58     26.70 o 
   2   3   3     1967.68     2042.23     44.10 o 
   3   3   3       37.07       27.97     12.65 o 
   4   3   3     1046.99      952.37     30.55 o 
   5   3   3     1765.50     1668.02     39.92 o 
   6   3   3     4310.89     3801.45     65.03 o 
   7   3   3      488.67      496.09     33.31 o 
   8   3   3     4905.35     4474.89     95.11 o 
   9   3   3     3249.96     3255.80     70.67 o 
  10   3   3     2017.72     1930.82     56.16 o 
  11   3   3     2093.26     2107.34     70.95 o 
  12   3   3      648.30      680.95     48.55 o 
  13   3   3     3198.89     2834.44     86.58 o 
  14   3   3       29.22       24.50     27.82 o 
  15   3   3      527.90      506.83     63.91 o 
  16   3   3       32.30      170.63     63.51 o 
  17   3   3      437.69      511.39     70.03 o 
  18   3   3       93.09      282.36     53.98 o 
 -17   4   3      985.83      996.07     63.24 o 
 -16   4   3      334.93      400.91     54.05 o 
 -15   4   3     1025.48     1024.71     72.37 o 
 -14   4   3      120.62      180.05     28.81 o 
 -13   4   3     1363.63     1345.23     59.83 o 
 -12   4   3      277.21      263.95     43.35 o 
 -11   4   3     1736.70     1732.68     83.14 o 
 -10   4   3        0.07       66.04     64.24 o 
  -9   4   3      822.68      974.29     54.58 o 
  -8   4   3      317.47      555.01    112.27 o 
  -7   4   3       27.93       42.79     26.04 o 
  -6   4   3       80.72      159.09     24.73 o 
  -5   4   3     1154.68     1348.78     40.57 o 
  -4   4   3      388.43      420.94     37.21 o 
  -3   4   3     9185.10     9259.39    258.49 o 
  -2   4   3       36.81       77.38     16.03 o 
  -1   4   3    13205.04    13130.65    153.75 o 
   0   4   3     1549.16     1395.97     65.61 o 
   1   4   3    14295.53    13918.92    159.66 o 
   2   4   3      704.25      721.68     31.89 o 
   3   4   3    16824.10    16143.66    235.26 o 
   4   4   3      106.27      108.74     17.94 o 
   5   4   3     7818.11     7961.42    117.60 o 
   6   4   3      396.86      339.69     32.20 o 
   7   4   3     6165.74     6316.73    142.47 o 
   8   4   3      470.58      523.56     41.14 o 
   9   4   3     3419.24     3394.03     77.78 o 
  10   4   3       12.81       44.00     25.44 o 
  11   4   3     1432.86     1407.05     54.21 o 
  12   4   3      352.63      371.38     36.36 o 
  13   4   3      880.61      934.90     49.53 o 
  14   4   3      127.96      150.58     29.03 o 
  15   4   3      722.69      779.75     48.60 o 
  16   4   3      156.96      252.27     37.82 o 
 -15   5   3      338.23      429.85     53.93 o 
 -14   5   3      948.10      868.00     72.82 o 
 -13   5   3     1457.61     1526.57     84.62 o 
 -12   5   3      265.27      298.83     82.85 o 
 -11   5   3     1555.03     1572.77     85.08 o 
 -10   5   3       96.19      111.65     40.87 o 
  -9   5   3     1785.37     1727.87     85.58 o 
  -8   5   3        8.52       12.16     37.71 o 
  -7   5   3     1437.15     1469.26     74.67 o 
  -6   5   3      706.95      750.62     72.93 o 
  -5   5   3      846.27      869.10     69.51 o 
  -4   5   3     1468.21     1355.50     54.93 o 
  -3   5   3     1200.17     1101.07     52.53 o 
  -2   5   3       42.46        3.97     23.98 o 
  -1   5   3     1262.96     1177.02     48.81 o 
   0   5   3      605.07      751.28     34.29 o 
   1   5   3      171.68      162.39     23.70 o 
   2   5   3     2105.35     2113.00     56.48 o 
   3   5   3      163.47      239.59     29.79 o 
   4   5   3     3078.50     2927.42     79.74 o 
   5   5   3      149.79      131.75     31.92 o 
   6   5   3     3390.78     3230.80    112.64 o 
   7   5   3     1108.51     1036.46     75.37 o 
   8   5   3     4432.55     4421.79    140.55 o 
   9   5   3     1026.91      977.15     76.44 o 
  10   5   3     3716.24     3711.61    269.17 o 
  11   5   3      541.36      677.46     67.90 o 
  12   5   3     2475.69     2474.75     87.79 o 
  13   5   3      328.97      466.65     47.78 o 
  14   5   3      118.81      237.49     36.85 o 
 -12   6   3     1662.40     1718.50     92.34 o 
 -11   6   3       30.59       85.20     38.51 o 
 -10   6   3     2013.28     2106.72    138.48 o 
  -9   6   3        3.35       11.91     71.00 o 
  -8   6   3     1197.64     1127.07     80.28 o 
  -7   6   3        1.74      -27.00     30.94 o 
  -6   6   3      779.55      849.88     74.41 o 
  -5   6   3       26.04       45.36     33.20 o 
  -4   6   3     1858.95     1829.94     87.49 o 
  -3   6   3       59.88       68.30     28.98 o 
  -2   6   3        2.45       30.84     27.94 o 
  -1   6   3     2242.53     1973.30     73.05 o 
   0   6   3        7.70       13.33     28.35 o 
   1   6   3      316.16      409.08     42.69 o 
   2   6   3       28.01       -6.52     26.03 o 
   3   6   3      103.47      133.20     42.28 o 
   4   6   3       98.41      190.76     44.33 o 
   5   6   3       11.85       51.18     36.03 o 
   6   6   3       27.88       39.38     62.45 o 
   7   6   3      210.40      267.56     88.96 o 
   8   6   3      770.05      767.38     72.45 o 
   9   6   3       71.18      195.74    106.06 o 
  10   6   3      410.48      424.67    105.96 o 
  -5   7   3     1039.22     1235.93    145.71 o 
  -4   7   3      315.68      405.80     80.31 o 
  -3   7   3      384.23      461.46     59.05 o 
  -2   7   3     2267.18     2217.29     80.90 o 
  -1   7   3      435.55      451.83     57.46 o 
   0   7   3     2008.70     2302.92    102.01 o 
   1   7   3        6.59       92.02     62.60 o 
   2   7   3     3339.87     3335.44    182.71 o 
   3   7   3       13.32       38.37     62.50 o 
   4   7   3     1042.59      992.52    120.62 o 
 -20   0   4      248.44      270.24     72.47 o 
 -18   0   4      233.70      144.03     59.85 o 
 -16   0   4     2091.79     2256.10    138.94 o 
 -14   0   4      559.96      802.89     84.69 o 
 -12   0   4    12358.82    12663.35    227.18 o 
 -10   0   4    10817.02    11765.30    207.65 o 
  -8   0   4     5196.87     6662.84    100.52 o 
  -6   0   4     9224.45     9542.49    223.32 o 
  -4   0   4     6266.63     8387.32    198.08 o 
  -2   0   4    21235.07    25411.57    375.92 o 
   0   0   4      459.52      374.55     17.33 o 
   2   0   4     1259.56     1398.43     61.53 o 
   4   0   4      758.80      644.29     55.98 o 
   6   0   4     1475.32     1618.22     50.23 o 
   8   0   4      628.58      731.57     34.67 o 
  10   0   4     5898.08     5549.48    333.10 o 
  12   0   4     5048.36     4713.74    191.77 o 
  14   0   4     3724.91     3619.23    176.09 o 
  16   0   4     2660.46     2510.57    155.43 o 
  18   0   4     2023.10     1653.83    141.18 o 
 -21   1   4      288.94      298.82     51.81 o 
 -20   1   4      851.79      846.74     76.17 o 
 -19   1   4     1659.66     1673.32    140.57 o 
 -18   1   4     1615.72     1492.12     85.44 o 
 -17   1   4      602.22      621.02    106.83 o 
 -16   1   4      174.17      268.82     46.43 o 
 -15   1   4     3400.63     3464.98    116.97 o 
 -14   1   4     1720.85     1610.14     76.88 o 
 -13   1   4     1885.25     2018.15     58.51 o 
 -12   1   4       88.24       97.52     17.09 o 
 -11   1   4     1029.05     1250.17     43.66 o 
 -10   1   4       51.78       47.68     15.57 o 
  -9   1   4     8763.88     9916.72    141.68 o 
  -8   1   4     1848.99     2144.33     44.98 o 
  -7   1   4     2673.79     2429.76     42.12 o 
  -6   1   4    18168.80    21358.06    235.49 o 
  -5   1   4     5316.89     4844.62     59.69 o 
  -4   1   4    15888.65    17809.30    227.44 o 
  -3   1   4     9335.92    10758.04    124.39 o 
  -2   1   4    10732.95    10480.46    123.01 o 
  -1   1   4     4024.75     3993.53     56.95 o 
   0   1   4    38262.97    42023.68    443.00 o 
   1   1   4    17813.07    18856.71    186.55 o 
   2   1   4    50717.18    58170.68    639.40 o 
   3   1   4       18.21       40.25     11.95 o 
   4   1   4    28058.62    31849.52    348.42 o 
   5   1   4     9753.95     8817.07    111.71 o 
   6   1   4     3115.93     3644.01     57.99 o 
   7   1   4      136.11      102.24     20.01 o 
   8   1   4     2598.19     2395.01     60.47 o 
   9   1   4     3431.98     3506.06     78.13 o 
  10   1   4      884.71      699.61     45.70 o 
  11   1   4     2995.68     3045.39     75.62 o 
  12   1   4      119.34      137.32     33.47 o 
  13   1   4      145.58      162.95     41.83 o 
  14   1   4       24.91      107.21     56.95 o 
  15   1   4      310.44      358.57     56.93 o 
  16   1   4      368.86      389.04     61.61 o 
  17   1   4      225.90      305.83     57.96 o 
  18   1   4      688.21      511.27     69.56 o 
  19   1   4      543.81      470.23     71.00 o 
 -20   2   4        3.73      196.76    114.92 o 
 -19   2   4      812.98      979.25     80.78 o 
 -18   2   4       80.95      242.86     45.85 o 
 -17   2   4      985.78     1147.65     80.20 o 
 -16   2   4      107.64       53.67     40.56 o 
 -15   2   4     1924.13     1995.73    150.44 o 
 -14   2   4     1026.91     1049.92     68.86 o 
 -13   2   4      203.21      273.15     34.75 o 
 -12   2   4     2764.90     2735.81     84.90 o 
 -11   2   4      527.55      616.86     41.87 o 
 -10   2   4     1230.24     1009.50     90.54 o 
  -9   2   4     3972.18     4438.01     88.17 o 
  -8   2   4      882.48      815.31     28.91 o 
  -7   2   4     8157.93     9534.82    122.00 o 
  -6   2   4       97.05      119.91     13.70 o 
  -5   2   4    11983.84    13996.08    165.25 o 
  -4   2   4        3.64      104.70     12.93 o 
  -3   2   4    28416.96    32472.21    317.02 o 
  -2   2   4     4006.43     4375.71     53.19 o 
  -1   2   4    56481.22    64358.29    602.35 o 
   0   2   4     7985.62     9193.09     92.54 o 
   1   2   4    10197.18    10055.21     99.82 o 
   2   2   4       35.85        0.64      9.47 o 
   3   2   4    10306.93     9518.50    104.92 o 
   4   2   4       52.99       40.30      9.97 o 
   5   2   4    19043.68    19951.58    203.90 o 
   6   2   4      540.72      868.23     22.58 o 
   7   2   4     5696.16     5606.15    105.82 o 
   8   2   4      475.90      443.09     33.05 o 
   9   2   4     3180.10     2925.35     74.71 o 
  10   2   4      109.96      153.62     28.03 o 
  11   2   4      820.81      798.60     44.50 o 
  12   2   4      925.70      865.52     47.60 o 
  13   2   4      465.19      504.44     58.94 o 
  14   2   4     2078.35     1802.50     91.55 o 
  15   2   4       69.78       88.88     42.92 o 
  16   2   4      458.70      479.19     65.52 o 
  17   2   4      992.00     1046.50     87.23 o 
  18   2   4      393.03      493.70     88.35 o 
  19   2   4      551.86      714.01     77.70 o 
 -19   3   4        0.99       30.27     40.37 o 
 -18   3   4      298.54      346.58     50.00 o 
 -17   3   4      180.17      238.68     67.27 o 
 -16   3   4      237.78      230.80     35.32 o 
 -15   3   4     1031.10     1087.72     69.73 o 
 -14   3   4        3.27       45.37     23.34 o 
 -13   3   4     2915.34     2671.22    101.33 o 
 -12   3   4       31.53       49.25     20.88 o 
 -11   3   4     6197.39     6104.06    119.76 o 
 -10   3   4     1946.10     2128.79     72.71 o 
  -9   3   4     2960.81     3252.86     76.75 o 
  -8   3   4     1425.08     1362.22     47.11 o 
  -7   3   4     3721.01     3857.16     66.25 o 
  -6   3   4     1055.13      966.63     42.10 o 
  -5   3   4     1806.12     1874.67     41.98 o 
  -4   3   4      274.96      371.70     33.60 o 
  -3   3   4      635.13      666.24     23.94 o 
  -2   3   4     4282.61     4640.23     66.49 o 
  -1   3   4        0.52       19.91     11.02 o 
   0   3   4     1890.07     2247.72     41.98 o 
   1   3   4     1044.89     1233.47     31.23 o 
   2   3   4     4550.04     4472.00     71.78 o 
   3   3   4      294.96      362.49     21.54 o 
   4   3   4     5787.64     5584.64     84.72 o 
   5   3   4      102.88       76.72     17.23 o 
   6   3   4     1547.55     1353.65     36.19 o 
   7   3   4        1.88       12.54     17.47 o 
   8   3   4     1641.60     1589.03     48.16 o 
   9   3   4      222.06      276.25     27.08 o 
  10   3   4       70.59       33.49     25.90 o 
  11   3   4     1311.22     1241.49     57.44 o 
  12   3   4      259.29      304.72     46.20 o 
  13   3   4     1831.73     1893.28     72.08 o 
  14   3   4      128.33      209.67     35.31 o 
  15   3   4      852.94     1125.73     85.75 o 
  16   3   4        0.59      131.38     44.22 o 
  17   3   4      503.97      677.40     69.48 o 
 -17   4   4      228.12      376.48     75.38 o 
 -16   4   4     1315.00     1366.51     79.72 o 
 -15   4   4       22.63       43.90     32.20 o 
 -14   4   4     3001.16     3022.05    110.19 o 
 -13   4   4       65.51       73.93     35.36 o 
 -12   4   4     3622.43     3550.72    167.85 o 
 -11   4   4     1515.09     1518.25    106.57 o 
 -10   4   4     1652.08     1449.64    102.30 o 
  -9   4   4      577.29      657.16     41.67 o 
  -8   4   4     4692.65     4275.09     94.10 o 
  -7   4   4        0.38       59.18     27.91 o 
  -6   4   4     8692.94     8406.73    121.88 o 
  -5   4   4      825.37      824.89     32.48 o 
  -4   4   4     8264.27     8129.07    117.97 o 
  -3   4   4       27.94       71.62     14.73 o 
  -2   4   4     2823.64     2843.85     63.99 o 
  -1   4   4      482.36      559.18     37.71 o 
   0   4   4       32.25       14.99     12.97 o 
   1   4   4      652.44      711.19     28.92 o 
   2   4   4     1704.09     1881.09     58.27 o 
   3   4   4       70.31       74.82     17.74 o 
   4   4   4     4067.81     4061.38     74.20 o 
   5   4   4     1657.80     1742.07     90.01 o 
   6   4   4     3667.22     3512.80     84.36 o 
   7   4   4      602.59      677.59     64.71 o 
   8   4   4     4127.06     4152.42     97.97 o 
   9   4   4       13.28       33.67     30.70 o 
  10   4   4     2091.13     2249.37     64.57 o 
  11   4   4      143.36      158.86     29.07 o 
  12   4   4     2921.58     2683.36     73.81 o 
  13   4   4       82.99      132.87     32.99 o 
  14   4   4     2546.80     2505.52     87.21 o 
  15   4   4       19.91       88.75     30.57 o 
  16   4   4     1643.95     1762.30    115.07 o 
 -15   5   4     2899.08     2927.10    180.52 o 
 -14   5   4      148.09      219.23     44.10 o 
 -13   5   4     3063.01     3303.33    142.35 o 
 -12   5   4       16.26       47.26     37.61 o 
 -11   5   4     4231.59     4205.03    136.29 o 
 -10   5   4        6.10       28.18     45.80 o 
  -9   5   4     5667.83     5131.44    149.10 o 
  -8   5   4     1532.84     1527.61    107.08 o 
  -7   5   4     2946.67     2709.35    139.55 o 
  -6   5   4      229.17      213.82     41.16 o 
  -5   5   4     1182.01     1140.47     59.62 o 
  -4   5   4     2619.44     2511.93     88.04 o 
  -3   5   4     1352.92     1258.73     65.08 o 
  -2   5   4     4758.00     4593.92    130.66 o 
  -1   5   4      632.80      679.09     48.16 o 
   0   5   4     1895.57     2046.31     69.41 o 
   1   5   4      147.20      200.81     46.06 o 
   2   5   4     2418.23     2675.27     99.27 o 
   3   5   4       93.25       73.39     28.13 o 
   4   5   4      597.21      741.19     63.91 o 
   5   5   4      994.61     1026.79     72.11 o 
   6   5   4     1882.07     1619.94    114.92 o 
   7   5   4      939.96     1080.91    118.58 o 
   8   5   4      357.96      303.16     54.75 o 
   9   5   4     3101.91     3138.55    183.72 o 
  10   5   4        3.67      -24.45     70.03 o 
  11   5   4     3724.54     3735.11    108.00 o 
  12   5   4       61.81      209.41     41.66 o 
  13   5   4     2059.47     2191.64     82.40 o 
  14   5   4      149.20      267.43     47.38 o 
 -12   6   4       21.21      116.15     39.94 o 
 -11   6   4      112.47      195.70     44.62 o 
 -10   6   4        7.80       23.63     37.41 o 
  -9   6   4      188.64      232.64     73.34 o 
  -8   6   4       89.52      142.82     41.52 o 
  -7   6   4      907.10      927.84     74.14 o 
  -6   6   4       18.81       67.07     35.53 o 
  -5   6   4     1242.84     1195.32     86.52 o 
  -4   6   4      107.43      128.87     39.40 o 
  -3   6   4       97.67       87.45     30.24 o 
  -2   6   4       81.93      122.61     32.49 o 
  -1   6   4      746.33      766.90     46.63 o 
   0   6   4      414.70      496.67     52.26 o 
   1   6   4     3029.91     3082.59     90.99 o 
   2   6   4       14.03       69.06     52.10 o 
   3   6   4     1261.33     1447.17     84.42 o 
   4   6   4       97.65      153.82     49.26 o 
   5   6   4     1532.32     1599.76     88.83 o 
   6   6   4      268.51      260.35     51.72 o 
   7   6   4     1573.80     1383.38     85.24 o 
   8   6   4      299.32      322.55     51.92 o 
   9   6   4      445.94      457.38    131.36 o 
  10   6   4        1.79      192.45     65.45 o 
  -5   7   4     1687.51     1800.26    107.33 o 
  -4   7   4      923.58      900.36     76.96 o 
  -3   7   4      609.40      588.28     62.48 o 
  -2   7   4      738.26      892.23     65.22 o 
  -1   7   4       96.51      146.49     75.17 o 
   0   7   4     1231.59     1559.78     88.29 o 
   1   7   4        1.92      103.59     40.21 o 
   2   7   4     1012.86     1195.07     80.41 o 
   3   7   4      371.68      558.70     62.88 o 
 -21   0   5      941.67     1101.94    120.31 o 
 -19   0   5      330.37      371.62     81.84 o 
 -17   0   5     3092.46     3058.69    165.71 o 
 -15   0   5     2187.83     2433.31    135.17 o 
 -13   0   5     1592.14     1894.04    111.56 o 
 -11   0   5      808.30      739.41     73.64 o 
  -9   0   5     5830.93     5368.71    111.84 o 
  -7   0   5    11484.70    11789.84    274.62 o 
  -5   0   5    33466.79    40173.33    844.93 o 
  -3   0   5    19369.38    22852.02    343.76 o 
  -1   0   5      196.31       93.25     11.50 o 
   1   0   5    39133.54    40076.32   1619.42 o 
   3   0   5    25146.67    24746.36    388.01 o 
   5   0   5     3454.84     3802.21     97.41 o 
   7   0   5     5852.98     6034.48    140.06 o 
   9   0   5     9567.67    10132.04    187.88 o 
  11   0   5      425.45      427.71     70.13 o 
  13   0   5     2313.64     2151.56    133.75 o 
  15   0   5       72.30       92.22     52.62 o 
  17   0   5     1458.14     1499.42    138.23 o 
  19   0   5      887.10      933.59    127.13 o 
 -21   1   5     1081.04     1108.18     86.02 o 
 -20   1   5      233.62      267.94     61.78 o 
 -19   1   5     1733.77     1698.46     98.94 o 
 -18   1   5      119.48      126.06     40.07 o 
 -17   1   5     3972.08     3609.70    126.67 o 
 -16   1   5      162.78      282.77     72.32 o 
 -15   1   5     3845.00     3487.80    160.98 o 
 -14   1   5     1040.27     1054.36     64.73 o 
 -13   1   5     2119.32     2207.76     61.66 o 
 -12   1   5      141.59      121.38     18.62 o 
 -11   1   5     7295.79     7483.97    228.77 o 
 -10   1   5        9.06       23.33     10.77 o 
  -9   1   5      722.22      798.95     23.94 o 
  -8   1   5        6.71       29.98      8.91 o 
  -7   1   5     1254.50     1312.62     30.48 o 
  -6   1   5      681.88      723.32     21.77 o 
  -5   1   5       18.89       16.29     10.12 o 
  -4   1   5     9240.30     9961.11    118.78 o 
  -3   1   5     1305.05     1329.12     36.44 o 
  -2   1   5    10052.64    10473.71    124.83 o 
  -1   1   5     9643.11    10742.33    127.32 o 
   0   1   5    39481.16    46370.93    489.42 o 
   1   1   5    67827.94    72615.79    766.68 o 
   2   1   5    62684.02    70018.00    740.63 o 
   3   1   5     4775.85     4152.53     66.74 o 
   4   1   5     5507.82     5232.87     74.85 o 
   5   1   5     6019.14     4881.98     72.30 o 
   6   1   5     3093.48     3033.92     52.76 o 
   7   1   5     9699.80     8954.87    118.04 o 
   8   1   5        2.56       16.21     17.22 o 
   9   1   5    12506.27    12881.72    278.38 o 
  10   1   5       89.10       95.54     21.17 o 
  11   1   5     4225.87     4379.43    124.05 o 
  12   1   5      464.35      439.19     54.05 o 
  13   1   5     1899.88     1751.28     87.30 o 
  14   1   5      998.68     1058.42     76.84 o 
  15   1   5     2473.89     2350.32    132.68 o 
  16   1   5       90.87       79.91     42.81 o 
  17   1   5     1450.28     1285.80     92.51 o 
  18   1   5        1.81       47.13     44.89 o 
  19   1   5      235.38      237.33     52.67 o 
 -20   2   5     2226.79     2175.18    103.40 o 
 -19   2   5       17.95      118.91     40.47 o 
 -18   2   5     3029.13     3043.32    118.73 o 
 -17   2   5        7.01       74.57     37.41 o 
 -16   2   5     6319.19     5915.10    164.98 o 
 -15   2   5       30.92       48.33     33.63 o 
 -14   2   5     6389.97     5736.94    143.77 o 
 -13   2   5      272.59      265.43     33.78 o 
 -12   2   5     8383.28     8091.42    170.30 o 
 -11   2   5      382.06      418.31     36.41 o 
 -10   2   5     8375.26     8521.31    152.41 o 
  -9   2   5     2163.42     2376.60     56.57 o 
  -8   2   5     3580.64     3853.55     63.22 o 
  -7   2   5     5382.48     6265.47     88.82 o 
  -6   2   5      675.94      872.81     34.30 o 
  -5   2   5     1598.20     1271.65     28.68 o 
  -4   2   5     1758.48     2125.60     36.91 o 
  -3   2   5      411.73      288.55     17.88 o 
  -2   2   5     1308.14      967.59     27.35 o 
  -1   2   5       64.50       62.26     13.25 o 
   0   2   5      784.13      548.27     19.03 o 
   1   2   5     1968.07     1398.64     26.71 o 
   2   2   5     2497.19     2537.37     50.33 o 
   3   2   5      178.49      103.88     17.00 o 
   4   2   5    11317.00    11419.48    170.64 o 
   5   2   5     4985.01     5536.74    101.12 o 
   6   2   5    12289.82    11767.56    180.59 o 
   7   2   5        8.71       46.51     12.80 o 
   8   2   5    16937.18    15476.22    733.64 o 
   9   2   5      383.05      489.16     36.57 o 
  10   2   5     8293.03     8460.12    182.05 o 
  11   2   5       53.33      126.26     26.92 o 
  12   2   5     4564.73     4470.36    104.47 o 
  13   2   5        4.41       46.49     25.99 o 
  14   2   5     3877.87     3464.85    126.67 o 
  15   2   5      439.48      417.55     59.75 o 
  16   2   5     1515.57     1515.95     91.44 o 
  17   2   5      330.43      439.33     64.07 o 
  18   2   5      325.79      410.84     82.70 o 
 -19   3   5      472.43      417.31     57.96 o 
 -18   3   5      790.73      981.12     81.10 o 
 -17   3   5      454.62      492.66     61.13 o 
 -16   3   5      493.61      657.93     45.22 o 
 -15   3   5     1284.56     1375.01     72.56 o 
 -14   3   5      387.76      411.13     37.15 o 
 -13   3   5      285.39      253.64     31.37 o 
 -12   3   5       44.50       70.59     24.99 o 
 -11   3   5      891.84      938.18     55.06 o 
 -10   3   5     1075.50      937.98     43.68 o 
  -9   3   5     3210.41     3284.92     78.97 o 
  -8   3   5      493.40      442.87     38.61 o 
  -7   3   5     1995.28     2018.36     61.93 o 
  -6   3   5     5288.48     5471.09     83.78 o 
  -5   3   5       70.39      102.51     15.68 o 
  -4   3   5     1445.72     1362.39     38.65 o 
  -3   3   5     1087.41     1443.62     33.37 o 
  -2   3   5      454.85      425.34     28.79 o 
  -1   3   5       32.26       10.01     15.00 o 
   0   3   5     4687.61     4934.29     69.12 o 
   1   3   5      280.12      311.33     17.89 o 
   2   3   5     1028.84     1145.01     33.14 o 
   3   3   5     2132.58     2271.33     47.51 o 
   4   3   5     3042.60     3252.97     59.55 o 
   5   3   5     6013.12     6562.93     96.88 o 
   6   3   5     1592.34     1676.28     41.13 o 
   7   3   5      829.05     1052.34     37.88 o 
   8   3   5     2152.61     2149.37     55.29 o 
   9   3   5     3512.50     3132.31     70.35 o 
  10   3   5     3159.21     2985.56     84.24 o 
  11   3   5     1404.92     1187.25     59.20 o 
  12   3   5      281.44      304.90     40.17 o 
  13   3   5     1861.84     1907.22     94.56 o 
  14   3   5        7.00       63.07     28.89 o 
  15   3   5      388.64      424.33     61.23 o 
  16   3   5       11.62      158.32     49.21 o 
  17   3   5      388.31      476.40     64.78 o 
 -17   4   5       19.77      109.91     43.51 o 
 -16   4   5       31.76       84.25     66.47 o 
 -15   4   5      119.04       31.80     33.62 o 
 -14   4   5       49.35       77.64     48.25 o 
 -13   4   5      629.14      495.13     78.73 o 
 -12   4   5      164.02      109.91     38.00 o 
 -11   4   5      547.40      531.15     73.74 o 
 -10   4   5      367.70      386.42     46.87 o 
  -9   4   5     1633.58     1572.55     74.20 o 
  -8   4   5       24.84       26.55     27.42 o 
  -7   4   5     3713.77     3771.09    110.59 o 
  -6   4   5      145.03      168.70     25.16 o 
  -5   4   5     5550.66     5318.03    104.86 o 
  -4   4   5      796.25      740.84     40.87 o 
  -3   4   5    11040.20    10667.86    174.33 o 
  -2   4   5      260.47      320.81     28.50 o 
  -1   4   5     8119.78     7576.89    332.44 o 
   0   4   5      557.70      447.30     24.93 o 
   1   4   5    11997.39    12075.59    143.79 o 
   2   4   5     1201.82      964.04     52.30 o 
   3   4   5    11331.68    12136.00    161.42 o 
   4   4   5     3074.63     2968.96     61.77 o 
   5   4   5     1637.88     1869.48    120.67 o 
   6   4   5     2243.33     2313.93     67.24 o 
   7   4   5      532.90      615.57     57.50 o 
   8   4   5       26.30       48.54     36.41 o 
   9   4   5       24.37       20.66     27.10 o 
  10   4   5      550.77      593.96     50.00 o 
  11   4   5      297.05      386.67     43.49 o 
  12   4   5       23.63       68.96     31.51 o 
  13   4   5      789.64      851.03     60.04 o 
  14   4   5        1.17       51.11     33.32 o 
  15   4   5      913.64     1014.66     81.49 o 
  16   4   5        2.85      126.65     40.50 o 
 -15   5   5      502.60      778.04    145.30 o 
 -14   5   5      139.39      157.15     40.07 o 
 -13   5   5     1568.41     1553.98     86.29 o 
 -12   5   5     1192.74     1236.61     83.81 o 
 -11   5   5     1416.30     1460.94    113.39 o 
 -10   5   5     2963.02     2990.79    157.67 o 
  -9   5   5     2092.15     2005.40    126.52 o 
  -8   5   5     4951.63     4785.90    194.41 o 
  -7   5   5      551.86      579.54     57.32 o 
  -6   5   5     6930.71     6409.96    161.29 o 
  -5   5   5      252.76      255.25     32.80 o 
  -4   5   5     6157.51     5941.32    124.15 o 
  -3   5   5      287.65      271.78     35.64 o 
  -2   5   5     5730.04     5741.03    105.01 o 
  -1   5   5        8.55       41.91     23.48 o 
   0   5   5     2412.75     2261.05     64.01 o 
   1   5   5      520.45      426.40     40.74 o 
   2   5   5     1194.97     1280.68     56.34 o 
   3   5   5      828.41      891.20    141.69 o 
   4   5   5      497.09      619.63    124.08 o 
   5   5   5        7.98       61.00     60.72 o 
   6   5   5      464.87      532.50     61.65 o 
   7   5   5     2837.23     3331.59    122.49 o 
   8   5   5      132.57      122.03     65.50 o 
   9   5   5      630.11      658.64    175.12 o 
  10   5   5       23.28       49.99     42.37 o 
  11   5   5     2100.14     2184.99    106.42 o 
  12   5   5       10.67       24.62     37.97 o 
  13   5   5     2365.92     2592.70    111.63 o 
 -11   6   5      300.02      375.37     66.72 o 
 -10   6   5     1657.00     1761.01    117.51 o 
  -9   6   5       43.88        2.48     37.25 o 
  -8   6   5     1172.73     1158.79     82.50 o 
  -7   6   5      249.75      275.34     48.89 o 
  -6   6   5      479.94      518.60     84.69 o 
  -5   6   5        6.10      -15.94     56.90 o 
  -4   6   5      840.44      822.61     52.90 o 
  -3   6   5        1.61      -12.19     29.11 o 
  -2   6   5      490.49      513.94     47.60 o 
  -1   6   5      201.68      208.33     32.50 o 
   0   6   5       50.73       83.33     32.92 o 
   1   6   5       75.22      112.88     31.73 o 
   2   6   5       94.87       88.87     29.24 o 
   3   6   5      137.61      229.78     61.68 o 
   4   6   5      232.96      237.62     53.18 o 
   5   6   5       95.95      190.43     46.26 o 
   6   6   5      745.24     1009.00     80.87 o 
   7   6   5        1.41       -6.34     87.89 o 
   8   6   5     1139.10     1451.38     89.30 o 
   9   6   5      125.60      278.70     51.73 o 
  10   6   5     1058.28     1064.78    132.48 o 
  -4   7   5     1628.16     1608.13     89.15 o 
  -3   7   5        8.54       89.83     40.62 o 
  -2   7   5     1963.87     1877.71     86.05 o 
  -1   7   5       10.65       97.98     38.18 o 
   0   7   5     1520.28     1615.92     70.54 o 
   1   7   5      162.09      148.76     45.75 o 
   2   7   5      760.62      838.07     91.91 o 
   3   7   5      353.83      326.12     85.40 o 
 -20   0   6      911.08      976.34    111.46 o 
 -18   0   6      306.46      406.33     77.15 o 
 -16   0   6     5380.90     4876.80    205.20 o 
 -14   0   6     8146.81     7144.81    246.02 o 
 -12   0   6    13813.49    12652.56    181.23 o 
 -10   0   6     5204.21     4939.50    168.05 o 
  -8   0   6     2949.63     2901.22     97.61 o 
  -6   0   6    18549.34    23510.15    515.75 o 
  -4   0   6       10.18       51.91     25.75 o 
  -2   0   6     3539.71     4035.33     63.39 o 
   0   0   6      798.38      478.34     20.42 o 
   2   0   6     1190.78     1108.01     42.28 o 
   4   0   6    12013.20    11572.18    201.34 o 
   6   0   6     7944.33     7746.73    161.28 o 
   8   0   6     8060.42     7752.36    153.60 o 
  10   0   6     7223.39     6493.48    137.69 o 
  12   0   6     6907.16     6193.41    229.83 o 
  14   0   6     3123.97     2808.50    156.14 o 
  16   0   6       44.10       86.32     63.21 o 
  18   0   6      933.54      948.45    123.87 o 
 -21   1   6     1809.20     1772.38     93.23 o 
 -20   1   6       92.72      174.19     40.72 o 
 -19   1   6     1628.75     1634.01    111.91 o 
 -18   1   6      118.69      142.49     40.90 o 
 -17   1   6     3839.66     3587.78    125.41 o 
 -16   1   6     1572.16     1537.26     79.73 o 
 -15   1   6     1121.17     1133.72     68.71 o 
 -14   1   6     1951.35     1837.75     67.85 o 
 -13   1   6     1427.04     1474.99     49.89 o 
 -12   1   6     2813.38     2489.96     74.76 o 
 -11   1   6     1112.56     1034.20     86.67 o 
 -10   1   6     9744.14     9159.88    118.48 o 
  -9   1   6      257.82      261.33     15.99 o 
  -8   1   6     5145.73     5105.03     74.16 o 
  -7   1   6      834.78     1027.97     37.61 o 
  -6   1   6    10971.68    11137.68    135.26 o 
  -5   1   6      720.21      975.90     31.22 o 
  -4   1   6     2764.54     2533.01     42.71 o 
  -3   1   6      854.98      734.89     34.11 o 
  -2   1   6     6417.67     7345.92     95.12 o 
  -1   1   6     1010.09      706.89     25.38 o 
   0   1   6     6779.43     6699.82     88.37 o 
   1   1   6      749.66     1220.49     31.01 o 
   2   1   6     1317.87     1239.10     36.52 o 
   3   1   6     8608.32     7473.26     98.99 o 
   4   1   6      345.58      372.92     20.60 o 
   5   1   6     5451.61     5479.55     80.57 o 
   6   1   6     2553.00     2989.30     54.30 o 
   7   1   6     5219.26     4672.12     73.82 o 
   8   1   6      847.68      838.47     38.21 o 
   9   1   6     6719.72     5958.82    135.99 o 
  10   1   6     1916.59     1606.92     55.29 o 
  11   1   6     3519.63     3123.01     78.40 o 
  12   1   6     1737.54     1429.08     78.51 o 
  13   1   6     1040.84      867.01     69.77 o 
  14   1   6     2184.64     1744.48     88.48 o 
  15   1   6      624.25      606.83    143.42 o 
  16   1   6     2728.47     2520.24    158.69 o 
  17   1   6      401.49      367.49     71.45 o 
  18   1   6      517.53      654.77     80.97 o 
 -20   2   6        0.01       74.30     36.44 o 
 -19   2   6       49.40      127.25     39.35 o 
 -18   2   6       23.37       13.63     32.75 o 
 -17   2   6      224.61      229.35     43.79 o 
 -16   2   6       35.26      111.90     57.36 o 
 -15   2   6     3859.23     3669.10     92.12 o 
 -14   2   6        1.71       91.87     23.51 o 
 -13   2   6     5233.56     4897.49    327.75 o 
 -12   2   6       11.02       23.92     21.55 o 
 -11   2   6     8624.11     8268.19    141.08 o 
 -10   2   6       16.61       42.87     16.04 o 
  -9   2   6    10054.63     9827.81    129.47 o 
  -8   2   6      737.82      639.92     24.31 o 
  -7   2   6    21022.46    21558.32    220.97 o 
  -6   2   6      191.52      220.10     21.11 o 
  -5   2   6    16022.31    16424.79    171.43 o 
  -4   2   6      847.82     1087.46     33.14 o 
  -3   2   6    21206.37    21185.55    216.92 o 
  -2   2   6    10451.55    11734.06    130.65 o 
  -1   2   6    18736.57    19344.50    259.61 o 
   0   2   6     3732.85     3164.85     57.14 o 
   1   2   6     9103.91     9780.45    115.70 o 
   2   2   6     2577.61     2072.14     35.31 o 
   3   2   6     2023.97     2046.72     36.41 o 
   4   2   6      768.37     1044.64     54.92 o 
   5   2   6      466.42      664.32     26.56 o 
   6   2   6      148.27       76.72     13.58 o 
   7   2   6      612.06      774.83     26.72 o 
   8   2   6        0.32       19.35     20.78 o 
   9   2   6      860.67      697.07     42.35 o 
  10   2   6     2227.99     2044.34    126.04 o 
  11   2   6      390.33      360.31     37.29 o 
  12   2   6      395.50      532.68     42.99 o 
  13   2   6     1748.18     1616.08     87.29 o 
  14   2   6       59.71       99.73     44.67 o 
  15   2   6     1495.04     1446.19    104.38 o 
  16   2   6       15.30       80.14     46.55 o 
  17   2   6     1960.00     1949.63    104.92 o 
  18   2   6        1.21       57.80     45.83 o 
 -19   3   6      619.09      553.49    164.33 o 
 -18   3   6      312.27      371.99     58.20 o 
 -17   3   6      640.54      561.55     65.31 o 
 -16   3   6       10.01       22.85     38.22 o 
 -15   3   6      977.22      942.63     63.93 o 
 -14   3   6       81.12       83.69     31.00 o 
 -13   3   6     4274.44     3856.86     92.83 o 
 -12   3   6       57.62       50.15     18.91 o 
 -11   3   6     5918.82     5392.81    109.80 o 
 -10   3   6     1863.20     1770.81     56.10 o 
  -9   3   6     6153.17     5687.66    108.25 o 
  -8   3   6     7306.62     7108.77    103.76 o 
  -7   3   6     5255.28     5093.56     80.86 o 
  -6   3   6     5315.65     5282.77     81.75 o 
  -5   3   6      343.82      528.66     32.70 o 
  -4   3   6     7583.94     7387.65     93.87 o 
  -3   3   6      242.19      255.10     28.18 o 
  -2   3   6     5040.15     4177.46     74.08 o 
  -1   3   6     2946.95     2964.73     60.52 o 
   0   3   6     2919.55     2445.73     44.22 o 
   1   3   6     2836.57     2489.54     44.94 o 
   2   3   6     2437.22     2655.28     65.47 o 
   3   3   6      764.97      626.94     25.98 o 
   4   3   6       48.71       45.15     12.49 o 
   5   3   6     3323.71     3063.75     52.83 o 
   6   3   6     1814.68     2269.80     59.79 o 
   7   3   6      466.59      446.52     28.55 o 
   8   3   6     1041.17     1227.45     68.14 o 
   9   3   6      830.55      907.28     51.28 o 
  10   3   6      854.84     1109.31     56.77 o 
  11   3   6     1003.68     1146.06     59.32 o 
  12   3   6      241.75      393.59     47.27 o 
  13   3   6      918.81      962.65     71.00 o 
  14   3   6      400.15      476.29     53.85 o 
  15   3   6     2587.83     2399.95    110.08 o 
  16   3   6      252.75      271.51     67.74 o 
  17   3   6      988.25     1050.93    140.21 o 
 -17   4   6       85.77      156.46     37.83 o 
 -16   4   6     2342.97     2095.68    143.11 o 
 -15   4   6      101.52       84.23     58.02 o 
 -14   4   6     3393.58     3031.10    163.16 o 
 -13   4   6       51.39       16.24     31.00 o 
 -12   4   6      883.45      886.95     65.84 o 
 -11   4   6      104.29      117.46     35.48 o 
 -10   4   6       59.16       92.49     32.77 o 
  -9   4   6      538.79      617.11     54.91 o 
  -8   4   6      275.99      197.65     60.87 o 
  -7   4   6      233.77      258.84     30.54 o 
  -6   4   6        6.65       22.52     18.54 o 
  -5   4   6      133.89      144.87     30.96 o 
  -4   4   6       23.97        8.50     30.26 o 
  -3   4   6      644.07      662.59     35.96 o 
  -2   4   6     1384.76     1318.40     45.50 o 
  -1   4   6       47.06       22.71     19.27 o 
   0   4   6     1438.59     1393.33     46.92 o 
   1   4   6      231.96      313.26     29.33 o 
   2   4   6     1880.98     1616.72     56.50 o 
   3   4   6     3452.31     3320.28     81.45 o 
   4   4   6     2732.43     2407.38     67.91 o 
   5   4   6     1046.65     1157.83     69.81 o 
   6   4   6     7475.46     7214.60    176.52 o 
   7   4   6      660.07      750.45     63.87 o 
   8   4   6     7475.50     7453.30    149.34 o 
   9   4   6       31.04       92.99     30.05 o 
  10   4   6     2219.85     2571.87     84.12 o 
  11   4   6      259.68      275.74     39.53 o 
  12   4   6     2168.18     2220.98     81.90 o 
  13   4   6        1.45       52.28     30.48 o 
  14   4   6      400.53      452.22     48.65 o 
  15   4   6       48.02      115.96     50.42 o 
 -15   5   6      279.00      246.95     44.97 o 
 -14   5   6      173.23      211.04     47.38 o 
 -13   5   6      298.27      319.43     79.39 o 
 -12   5   6     1375.06     1300.12    119.09 o 
 -11   5   6      677.49      559.32     62.03 o 
 -10   5   6      848.11      770.32     68.58 o 
  -9   5   6      645.88      728.48     64.53 o 
  -8   5   6     2726.06     2631.92    100.71 o 
  -7   5   6        3.49        9.22     30.80 o 
  -6   5   6     2290.32     2013.83     87.05 o 
  -5   5   6      259.91      312.94     34.58 o 
  -4   5   6     1481.18     1627.37     61.65 o 
  -3   5   6     1587.78     1484.83     53.08 o 
  -2   5   6     1811.90     1804.70     57.55 o 
  -1   5   6     5163.68     4893.62     97.06 o 
   0   5   6     1678.29     1453.40     52.81 o 
   1   5   6     4178.53     4187.08    102.58 o 
   2   5   6     2030.88     1654.01     63.58 o 
   3   5   6     7347.82     7157.83    248.91 o 
   4   5   6     2897.51     2720.90    105.62 o 
   5   5   6     2036.00     1961.67     91.88 o 
   6   5   6      718.90      955.16     75.10 o 
   7   5   6      515.48      758.61    114.15 o 
   8   5   6        4.85      -39.74     67.84 o 
   9   5   6      823.37      893.93    105.35 o 
  10   5   6       84.86      149.71     49.17 o 
  11   5   6      691.67      849.19     73.81 o 
  12   5   6      708.98      906.28     76.24 o 
  13   5   6      391.49      562.75     60.78 o 
 -11   6   6      678.98      745.95     71.11 o 
 -10   6   6      432.30      362.88     54.89 o 
  -9   6   6     1263.10     1175.68    116.80 o 
  -8   6   6      241.96      256.82     50.48 o 
  -7   6   6     2874.47     2752.82    152.78 o 
  -6   6   6      344.98      266.92     48.30 o 
  -5   6   6     4919.53     4888.10    205.30 o 
  -4   6   6      452.72      422.96     53.23 o 
  -3   6   6     5807.43     5491.95    327.24 o 
  -2   6   6      171.85      239.13     32.99 o 
  -1   6   6     4541.73     4373.86    182.16 o 
   0   6   6      116.12      107.36     34.76 o 
   1   6   6     2792.77     2508.76     84.14 o 
   2   6   6       83.80       81.98     86.01 o 
   3   6   6     2250.71     2111.93     99.92 o 
   4   6   6      216.74      335.96    109.52 o 
   5   6   6     1827.57     2044.50    187.03 o 
   6   6   6      134.89      279.86    119.75 o 
   7   6   6      166.72      386.41     59.17 o 
   8   6   6       27.81      114.20     49.01 o 
   9   6   6       10.97      205.94     47.55 o 
  -3   7   6      267.01      298.72     51.69 o 
  -2   7   6      916.45     1056.97     65.07 o 
  -1   7   6        1.64      139.76     42.59 o 
   0   7   6     1223.62     1350.22     66.25 o 
   1   7   6      203.55      373.80     53.06 o 
 -21   0   7        9.24       70.03     51.61 o 
 -19   0   7      393.61      503.44     84.99 o 
 -17   0   7      569.20      710.98     90.18 o 
 -15   0   7      614.48      955.17     91.00 o 
 -13   0   7      237.08      326.23     54.86 o 
 -11   0   7    12360.37    12163.80    332.03 o 
  -9   0   7    16155.89    15692.54    365.82 o 
  -7   0   7    10335.56     8591.19    221.39 o 
  -5   0   7    42249.02    43212.06    918.32 o 
  -3   0   7    23319.15    25121.82    380.73 o 
  -1   0   7     4767.97     4665.41     72.48 o 
   1   0   7     4892.49     4351.24     91.21 o 
   3   0   7     1180.61     1198.19     61.53 o 
   5   0   7      199.80      208.74     26.16 o 
   7   0   7     2492.55     2271.20     68.43 o 
   9   0   7      447.08      533.42     32.70 o 
  11   0   7      676.36      643.39     81.84 o 
  13   0   7      686.98      681.36     91.91 o 
  15   0   7     1707.67     1711.95    129.47 o 
  17   0   7     3780.08     3338.40    191.97 o 
 -21   1   7      547.09      623.31     63.39 o 
 -20   1   7        8.42       73.14     43.62 o 
 -19   1   7      373.90      486.42     59.80 o 
 -18   1   7       17.74       82.23     33.63 o 
 -17   1   7     1208.71     1359.86     79.39 o 
 -16   1   7     1815.78     1740.18     83.25 o 
 -15   1   7     1115.13     1127.90     65.05 o 
 -14   1   7      678.19      661.46     38.85 o 
 -13   1   7       59.25       93.87     18.53 o 
 -12   1   7     8561.54     8467.70    171.67 o 
 -11   1   7       75.20      181.49     14.53 o 
 -10   1   7    13442.90    14199.62    172.29 o 
  -9   1   7       21.78       46.65      9.91 o 
  -8   1   7     7451.06     7781.82    120.50 o 
  -7   1   7      639.93      722.77     25.37 o 
  -6   1   7     8320.27     8103.34    105.13 o 
  -5   1   7     7525.93     8323.29    105.82 o 
  -4   1   7     3163.21     3794.90     69.46 o 
  -3   1   7     2095.48     1921.29     40.64 o 
  -2   1   7    10891.84    11082.13    135.27 o 
  -1   1   7     5069.46     4714.94     69.69 o 
   0   1   7     1428.50      854.12     28.75 o 
   1   1   7    10227.02    10366.62    133.86 o 
   2   1   7     4892.17     3694.60     59.84 o 
   3   1   7     8952.40     8744.92    114.37 o 
   4   1   7      699.09      932.23     47.23 o 
   5   1   7     3798.74     3768.30     83.85 o 
   6   1   7     3028.20     3365.13     59.93 o 
   7   1   7      670.35      689.21     26.29 o 
   8   1   7      129.59      142.75     17.48 o 
   9   1   7      752.24      642.90     37.59 o 
  10   1   7     2379.76     2267.35    104.64 o 
  11   1   7       76.00      111.60     49.07 o 
  12   1   7     2341.39     2075.98     92.33 o 
  13   1   7       54.04       43.00     37.10 o 
  14   1   7     3597.24     3225.91    121.34 o 
  15   1   7      129.21      214.83     50.18 o 
  16   1   7      707.30      630.74     73.06 o 
  17   1   7       11.00       69.41     47.82 o 
  18   1   7      585.53      578.51     76.65 o 
 -20   2   7      812.29      922.80    112.88 o 
 -19   2   7      241.09      281.88     45.99 o 
 -18   2   7     2327.91     2031.82    100.82 o 
 -17   2   7        3.48      112.62     45.35 o 
 -16   2   7     2369.21     1981.03    106.72 o 
 -15   2   7       53.66      123.77     25.69 o 
 -14   2   7      106.47      111.07     40.79 o 
 -13   2   7        4.37       44.45     30.65 o 
 -12   2   7     1115.50     1112.56     69.49 o 
 -11   2   7     1908.54     1623.22     63.67 o 
 -10   2   7      340.85      427.88     29.02 o 
  -9   2   7      471.46      631.26     60.41 o 
  -8   2   7        0.13       47.56     12.30 o 
  -7   2   7     1895.05     2318.62     41.80 o 
  -6   2   7     2573.05     2484.42     42.41 o 
  -5   2   7       11.02        1.54     12.37 o 
  -4   2   7     9394.36    10244.77    119.28 o 
  -3   2   7       92.13      187.90     21.97 o 
  -2   2   7     9075.65    10387.70    134.78 o 
  -1   2   7     3599.54     3797.39     65.41 o 
   0   2   7     9483.95     9981.23    130.45 o 
   1   2   7       27.62        6.68     10.47 o 
   2   2   7    15638.01    15111.37    158.64 o 
   3   2   7     4067.70     3846.49     55.04 o 
   4   2   7    15040.72    13964.84    180.59 o 
   5   2   7     1677.80     1411.13     37.40 o 
   6   2   7     8978.35     8145.71    114.69 o 
   7   2   7      534.76      533.03     23.65 o 
   8   2   7     9519.15     8713.65    151.74 o 
   9   2   7       68.91      126.90     27.30 o 
  10   2   7     2455.30     2346.53     72.21 o 
  11   2   7      690.22      684.71     45.91 o 
  12   2   7     2492.59     2275.73     74.01 o 
  13   2   7       27.52       62.89     41.84 o 
  14   2   7     1045.26      988.00     80.10 o 
  15   2   7       58.63       88.89     45.75 o 
  16   2   7      156.38      117.40     47.76 o 
  17   2   7       41.48      140.03     46.21 o 
 -19   3   7     1213.27     1214.87     89.57 o 
 -18   3   7      527.35      632.82     69.58 o 
 -17   3   7     1176.80     1000.87    109.62 o 
 -16   3   7       72.30      134.56     33.50 o 
 -15   3   7     2006.57     1896.63     83.21 o 
 -14   3   7      577.76      598.33     88.20 o 
 -13   3   7     1694.20     1768.14    125.76 o 
 -12   3   7      888.48      830.05     58.86 o 
 -11   3   7     2260.57     2116.18     83.05 o 
 -10   3   7     1782.31     1783.35     75.00 o 
  -9   3   7     1218.96     1146.09     60.47 o 
  -8   3   7     5150.97     4958.07     96.83 o 
  -7   3   7      582.07      657.41     34.71 o 
  -6   3   7     6966.36     5649.39    289.99 o 
  -5   3   7        6.57        9.32     16.24 o 
  -4   3   7    13941.15    13229.89    172.26 o 
  -3   3   7     1404.03     1296.45     38.40 o 
  -2   3   7    12126.07    11837.94    139.49 o 
  -1   3   7     2426.87     2701.25     52.05 o 
   0   3   7     2707.34     2536.45     49.85 o 
   1   3   7     8880.70     9005.26    113.25 o 
   2   3   7      221.69      213.34     15.28 o 
   3   3   7     8646.85     8181.00     98.94 o 
   4   3   7      248.33      244.75     15.34 o 
   5   3   7     2142.00     1695.68     33.89 o 
   6   3   7       29.73       62.43     15.46 o 
   7   3   7     7466.29     6453.90    106.60 o 
   8   3   7        0.58       29.09     15.83 o 
   9   3   7     3074.20     3024.62     84.76 o 
  10   3   7      104.93      109.46     30.96 o 
  11   3   7     1610.26     1718.26     81.62 o 
  12   3   7      642.68      661.45     51.51 o 
  13   3   7      245.79      415.40     77.86 o 
  14   3   7      636.54      647.90    129.83 o 
  15   3   7       12.66       59.21     41.91 o 
  16   3   7      377.30      420.81     60.74 o 
 -17   4   7      447.94      569.71     60.59 o 
 -16   4   7      265.31      385.41     52.56 o 
 -15   4   7     1654.73     1725.18    125.40 o 
 -14   4   7      117.07      140.83     38.18 o 
 -13   4   7     4250.01     4041.02    128.36 o 
 -12   4   7      105.31      145.71     37.02 o 
 -11   4   7     4239.63     4167.83    127.42 o 
 -10   4   7      105.33       92.30     34.94 o 
  -9   4   7     2638.62     2292.10    142.96 o 
  -8   4   7      467.47      482.33     48.87 o 
  -7   4   7     1931.91     1780.46     57.65 o 
  -6   4   7       79.94      115.12     23.99 o 
  -5   4   7     1372.28     1331.35     51.59 o 
  -4   4   7       14.08       -6.53     18.02 o 
  -3   4   7     1831.05     1756.04     52.68 o 
  -2   4   7      141.21      173.15     24.81 o 
  -1   4   7      778.71      774.14     38.68 o 
   0   4   7      175.00      222.30     27.29 o 
   1   4   7     2732.15     2278.02     59.12 o 
   2   4   7      495.12      504.39     37.56 o 
   3   4   7     1292.74     1089.04     49.67 o 
   4   4   7      730.30      773.80     42.41 o 
   5   4   7      223.30      267.73     47.63 o 
   6   4   7      124.63      140.63     47.28 o 
   7   4   7      924.14     1121.08     75.39 o 
   8   4   7      450.78      624.18     64.34 o 
   9   4   7      869.89      839.74     54.91 o 
  10   4   7       56.50       87.49     31.25 o 
  11   4   7     1537.25     1414.82     66.65 o 
  12   4   7      750.15      937.51     61.31 o 
  13   4   7     2439.19     2487.38     86.52 o 
  14   4   7       35.13      253.00     58.99 o 
  15   4   7     1441.23     1587.89     90.36 o 
 -15   5   7     1113.87     1107.14     81.71 o 
 -14   5   7      177.86      188.70     42.75 o 
 -13   5   7      311.39      225.09     70.79 o 
 -12   5   7      631.38      528.49    140.01 o 
 -11   5   7       25.87       27.73     36.19 o 
 -10   5   7     1571.64     1445.87     82.44 o 
  -9   5   7      224.40      194.07     42.29 o 
  -8   5   7     1918.99     1999.93     89.03 o 
  -7   5   7       45.56        6.49     38.07 o 
  -6   5   7     1948.26     2003.60     87.08 o 
  -5   5   7      211.45      221.08     31.58 o 
  -4   5   7     1250.30     1226.08     55.07 o 
  -3   5   7      299.89      273.07     31.68 o 
  -2   5   7      862.11      778.49     44.66 o 
  -1   5   7     2219.81     2150.86     63.69 o 
   0   5   7       67.87      119.21     26.93 o 
   1   5   7     2195.41     2479.95    102.28 o 
   2   5   7      154.24      169.13     32.09 o 
   3   5   7     2253.32     2426.79    102.51 o 
   4   5   7      982.03     1014.70     75.43 o 
   5   5   7     2509.56     2445.21    102.89 o 
   6   5   7      267.38      322.08     56.81 o 
   7   5   7     2349.30     2318.22    106.41 o 
   8   5   7      879.83      889.98     81.15 o 
   9   5   7     2093.71     2143.78    105.71 o 
  10   5   7       77.08      142.15     48.07 o 
  11   5   7     1068.72     1187.10     87.40 o 
  12   5   7        7.43      126.14     40.93 o 
 -11   6   7       45.56      107.28     45.20 o 
 -10   6   7     1614.54     1565.07    124.48 o 
  -9   6   7        0.27      -13.14     39.47 o 
  -8   6   7       66.66      123.51     42.92 o 
  -7   6   7        2.15      -29.08     35.86 o 
  -6   6   7      130.97      123.47     42.28 o 
  -5   6   7      103.65       96.20     99.60 o 
  -4   6   7     1676.45     1653.82    130.01 o 
  -3   6   7        3.57      -18.96     27.65 o 
  -2   6   7     3011.93     2872.90     78.41 o 
  -1   6   7      288.82      247.83     52.07 o 
   0   6   7     2807.91     2686.53    110.69 o 
   1   6   7      227.43      232.74     37.37 o 
   2   6   7     4278.96     4718.18    207.90 o 
   3   6   7       69.91       89.53     56.95 o 
   4   6   7     3933.35     3914.78    188.25 o 
   5   6   7       41.01      120.24     49.37 o 
   6   6   7     3245.31     3146.99    127.10 o 
   7   6   7        3.92       48.51     41.91 o 
   8   6   7     2713.47     2596.19    202.66 o 
   9   6   7      258.52      401.45     77.46 o 
  -1   7   7      603.44      758.72     95.58 o 
 -20   0   8     1105.35     1334.52    110.34 o 
 -18   0   8     4129.96     4009.68    188.81 o 
 -16   0   8      217.70      311.77     65.35 o 
 -14   0   8       46.34      124.59     42.34 o 
 -12   0   8      254.91      314.22     48.25 o 
 -10   0   8       89.98      149.12     28.81 o 
  -8   0   8     5100.85     5732.11    166.52 o 
  -6   0   8     1852.58     2274.42     91.40 o 
  -4   0   8    23861.05    25845.98    395.84 o 
  -2   0   8    26088.96    26920.69    337.48 o 
   0   0   8    29897.22    33020.44    530.00 o 
   2   0   8    30823.81    29806.42    590.01 o 
   4   0   8    19388.87    18723.25    312.47 o 
   6   0   8    15259.87    14139.48    250.27 o 
   8   0   8     1055.18     1082.88     48.77 o 
  10   0   8     1357.13     1303.17    102.91 o 
  12   0   8      252.49      237.26     65.96 o 
  14   0   8      828.89      927.99    109.42 o 
  16   0   8      721.27      790.88    110.03 o 
  18   0   8      286.61      259.66     82.75 o 
 -21   1   8      905.35     1014.05     77.82 o 
 -20   1   8      130.91      258.60     42.91 o 
 -19   1   8     1280.39     1420.37     79.63 o 
 -18   1   8       24.07       50.98     51.50 o 
 -17   1   8     1257.33     1376.00     78.17 o 
 -16   1   8     2652.95     2589.41    100.17 o 
 -15   1   8      196.56      266.93     40.56 o 
 -14   1   8      915.29     1088.20     44.86 o 
 -13   1   8      696.79      677.68     41.23 o 
 -12   1   8      897.94     1244.48     40.99 o 
 -11   1   8        1.98       22.65     13.08 o 
 -10   1   8     1353.51     1725.38     40.07 o 
  -9   1   8     5223.54     5873.67    100.58 o 
  -8   1   8     2172.71     2134.96     44.53 o 
  -7   1   8     8482.14     9508.53    122.38 o 
  -6   1   8     3864.77     3834.98     61.36 o 
  -5   1   8     9444.21     9313.16    117.29 o 
  -4   1   8     1261.61     1298.98     34.31 o 
  -3   1   8     6765.24     6514.19     77.23 o 
  -2   1   8     2037.24     1794.56     42.24 o 
  -1   1   8    10922.10    12863.49    155.67 o 
   0   1   8     6886.21     7300.73     86.16 o 
   1   1   8     3224.25     4016.42     72.46 o 
   2   1   8       33.86       55.15     13.98 o 
   3   1   8     7506.45     6966.47    117.93 o 
   4   1   8      835.70      940.77     44.47 o 
   5   1   8     2198.78     1773.16     42.48 o 
   6   1   8      241.59      279.96     20.77 o 
   7   1   8     4959.91     4190.39     71.87 o 
   8   1   8     1443.66     1454.01     45.66 o 
   9   1   8     3275.14     2894.95     74.76 o 
  10   1   8     1569.56     1594.19     55.78 o 
  11   1   8     1189.83     1068.93     74.56 o 
  12   1   8      433.66      498.08     76.90 o 
  13   1   8      810.61      766.53     68.71 o 
  14   1   8      116.99      178.21     47.07 o 
  15   1   8       59.22       54.99     41.46 o 
  16   1   8      651.64      786.87     78.27 o 
  17   1   8       17.09       46.84     46.82 o 
  18   1   8      720.48      684.90    124.18 o 
 -20   2   8      163.06      214.36     64.53 o 
 -19   2   8      711.92      624.56     92.22 o 
 -18   2   8      101.78      125.50     60.26 o 
 -17   2   8      872.00      950.02     75.20 o 
 -16   2   8      552.23      715.92     58.47 o 
 -15   2   8     3183.04     3390.43     86.00 o 
 -14   2   8       34.47       97.15     46.87 o 
 -13   2   8    10716.86    10469.07    174.46 o 
 -12   2   8      242.75      298.58     28.10 o 
 -11   2   8     9309.93     9188.35    152.96 o 
 -10   2   8      242.19      236.35     16.85 o 
  -9   2   8     3771.17     3583.43     57.62 o 
  -8   2   8       97.27       77.69     13.05 o 
  -7   2   8    14001.11    13674.91    150.79 o 
  -6   2   8     2747.12     2914.76     57.49 o 
  -5   2   8     3789.07     3900.38     94.56 o 
  -4   2   8      535.12      701.00     29.98 o 
  -3   2   8     2643.99     3065.00     58.94 o 
  -2   2   8      344.00      468.88     30.57 o 
  -1   2   8      920.58     1061.69     45.19 o 
   0   2   8      182.73      106.12     17.64 o 
   1   2   8       58.45       71.74     12.42 o 
   2   2   8     3240.74     3211.81     58.07 o 
   3   2   8      644.50      613.06     26.69 o 
   4   2   8     1603.98     1917.51     46.12 o 
   5   2   8      624.20      774.07     32.55 o 
   6   2   8       81.91      131.16     36.44 o 
   7   2   8     1301.66     1387.76     51.76 o 
   8   2   8     1204.98     1066.90     48.94 o 
   9   2   8     3405.21     3161.46     83.53 o 
  10   2   8     2054.91     1895.11     66.86 o 
  11   2   8     3223.99     3036.13    105.24 o 
  12   2   8      144.22      183.43     49.71 o 
  13   2   8     3337.96     3059.69    117.62 o 
  14   2   8      151.16      135.86     46.67 o 
  15   2   8     2109.45     2074.44    102.37 o 
  16   2   8      263.52      322.08     71.15 o 
  17   2   8     1141.07     1126.48     90.15 o 
 -19   3   8      689.91      807.45     76.46 o 
 -18   3   8     1091.36     1152.29     85.52 o 
 -17   3   8      332.33      502.38     60.36 o 
 -16   3   8     1311.26     1478.06    192.73 o 
 -15   3   8       75.85      166.35     36.19 o 
 -14   3   8      699.01      725.49     58.89 o 
 -13   3   8      402.74      388.63     48.24 o 
 -12   3   8     4789.96     4324.38    124.80 o 
 -11   3   8      449.59      428.11     46.62 o 
 -10   3   8     6760.54     6204.15    272.28 o 
  -9   3   8      505.13      555.29     47.79 o 
  -8   3   8     6269.32     6139.64    113.64 o 
  -7   3   8      838.55      977.87     41.89 o 
  -6   3   8     5799.41     5562.83    105.09 o 
  -5   3   8     1871.94     1910.43     55.49 o 
  -4   3   8     9402.14     9120.98    116.39 o 
  -3   3   8     6871.95     7115.20     97.45 o 
  -2   3   8       87.53      178.32     20.14 o 
  -1   3   8     8158.44     7678.17    102.48 o 
   0   3   8      556.40      676.32     29.39 o 
   1   3   8    11385.13    11582.80    138.88 o 
   2   3   8      905.49      852.92     27.46 o 
   3   3   8    11301.91    11656.51    150.83 o 
   4   3   8     2538.37     2694.90     64.13 o 
   5   3   8     7647.66     7428.91     98.44 o 
   6   3   8      358.52      568.16     38.83 o 
   7   3   8     1609.02     1463.96     56.43 o 
   8   3   8     5046.23     4688.79    282.07 o 
   9   3   8      246.15      192.51     32.73 o 
  10   3   8      942.69      894.80     55.01 o 
  11   3   8      168.99      196.68     35.48 o 
  12   3   8     1726.19     1536.03     83.82 o 
  13   3   8        0.59       93.08     30.98 o 
  14   3   8     1184.80     1090.53    196.40 o 
  15   3   8       30.91      114.80     47.74 o 
  16   3   8     1308.03     1253.70     92.69 o 
 -17   4   8      306.86      286.40     47.23 o 
 -16   4   8      598.42      666.57     64.69 o 
 -15   4   8      740.48      741.73     80.36 o 
 -14   4   8      871.33      980.18     78.68 o 
 -13   4   8       95.32      113.73     37.12 o 
 -12   4   8        0.14      -12.59     34.86 o 
 -11   4   8       41.63       53.48     35.88 o 
 -10   4   8      137.68      200.67     87.38 o 
  -9   4   8      154.56      215.87     39.68 o 
  -8   4   8     1909.68     1915.75     81.18 o 
  -7   4   8      452.95      407.90     34.64 o 
  -6   4   8     3039.49     2832.97     75.37 o 
  -5   4   8       21.56       54.63     22.65 o 
  -4   4   8     1339.46     1340.03     48.89 o 
  -3   4   8      228.14      221.20     27.78 o 
  -2   4   8     3159.54     2963.35     72.31 o 
  -1   4   8       61.80       84.16     23.10 o 
   0   4   8     1261.36     1443.73     49.50 o 
   1   4   8      729.45      759.33     46.18 o 
   2   4   8     1595.74     1765.51     80.90 o 
   3   4   8        2.38       13.91     20.47 o 
   4   4   8     1410.20     1483.64     54.89 o 
   5   4   8      144.71      109.77     40.82 o 
   6   4   8     2011.40     1938.46     89.29 o 
   7   4   8       11.01       77.33     38.99 o 
   8   4   8     1514.69     1412.36     83.44 o 
   9   4   8      341.26      459.81     60.92 o 
  10   4   8      931.17      943.00     78.37 o 
  11   4   8      140.80      148.17     45.95 o 
  12   4   8      833.21      804.24     74.16 o 
  13   4   8      751.24      778.62     69.25 o 
  14   4   8       61.46      169.90     42.55 o 
 -15   5   8       14.78       16.41     58.73 o 
 -14   5   8     2181.02     2318.49    154.51 o 
 -13   5   8       59.67       34.39     37.31 o 
 -12   5   8      999.04     1156.54     81.03 o 
 -11   5   8       40.73       11.51     36.35 o 
 -10   5   8     2586.19     2706.55    107.93 o 
  -9   5   8        1.86       54.90     36.74 o 
  -8   5   8     3128.87     2934.34    106.88 o 
  -7   5   8       54.13       34.35     32.32 o 
  -6   5   8     1369.23     1366.99     58.03 o 
  -5   5   8       48.86       40.26     25.12 o 
  -4   5   8     1533.29     1330.85     58.98 o 
  -3   5   8      778.06      919.34     51.26 o 
  -2   5   8      531.69      485.42     38.71 o 
  -1   5   8     2737.19     2786.74     72.75 o 
   0   5   8       83.36       73.95     27.87 o 
   1   5   8     2503.68     2596.05     81.56 o 
   2   5   8      126.81      247.16     40.76 o 
   3   5   8     3182.14     3018.54    145.76 o 
   4   5   8      118.60      176.21     80.72 o 
   5   5   8     1246.20     1321.76     86.06 o 
   6   5   8      216.24      350.92     78.94 o 
   7   5   8      801.57      891.31    195.43 o 
   8   5   8      239.00      314.64     59.70 o 
   9   5   8       90.98       71.15     43.57 o 
  10   5   8     1157.64     1398.80     95.58 o 
  11   5   8       24.69      101.73     72.27 o 
  12   5   8      633.23      840.22    101.28 o 
 -11   6   8     2401.01     2257.83    150.14 o 
 -10   6   8      209.67      174.95     48.21 o 
  -9   6   8     5122.04     4574.29    209.17 o 
  -8   6   8       44.50       72.20     39.59 o 
  -7   6   8     4944.62     4397.11    143.13 o 
  -6   6   8      246.22      300.72     51.47 o 
  -5   6   8     2552.78     2211.88     99.47 o 
  -4   6   8      381.98      412.65     44.35 o 
  -3   6   8     1550.72     1324.81     65.99 o 
  -2   6   8       27.70       50.69     39.43 o 
  -1   6   8     1529.01     1416.64     59.99 o 
   0   6   8      908.68     1040.08     62.79 o 
   1   6   8       94.57      130.68     34.12 o 
   2   6   8      283.30      328.38     55.94 o 
   3   6   8      378.57      475.67     75.17 o 
   4   6   8      215.84      260.15     53.77 o 
   5   6   8      640.67      684.30    127.03 o 
   6   6   8       29.61       88.69     44.43 o 
   7   6   8     1468.64     1768.22     98.77 o 
   8   6   8       42.94      123.11     75.02 o 
 -21   0   9     2191.21     1934.25    135.27 o 
 -19   0   9     2809.03     2434.63    144.54 o 
 -17   0   9    10675.89    10439.54    338.24 o 
 -15   0   9     4676.38     4284.71    177.82 o 
 -13   0   9     6807.15     6732.50    341.29 o 
 -11   0   9     4383.10     4411.23    143.21 o 
  -9   0   9     2487.05     2875.98    108.30 o 
  -7   0   9     4061.14     4340.08    141.99 o 
  -5   0   9      370.75      512.21     41.73 o 
  -3   0   9     3953.88     3725.72     65.31 o 
  -1   0   9       41.23       23.25     17.91 o 
   1   0   9      236.17      181.58     24.45 o 
   3   0   9     6780.42     6036.56    126.30 o 
   5   0   9    12388.48    12455.23    225.56 o 
   7   0   9     9650.24     9843.84    192.25 o 
   9   0   9     8714.26     8476.43    174.87 o 
  11   0   9     7551.77     7124.55    254.06 o 
  13   0   9     3085.70     2510.06    151.36 o 
  15   0   9     1061.23      929.11    114.10 o 
  17   0   9      237.18      279.10     83.67 o 
 -20   1   9      206.01      313.29     45.72 o 
 -19   1   9      414.03      572.99    129.17 o 
 -18   1   9      537.36      572.72     61.89 o 
 -17   1   9      318.44      423.71     49.49 o 
 -16   1   9     2077.66     1928.03     84.54 o 
 -15   1   9      816.18      946.23     61.69 o 
 -14   1   9     1778.28     1770.39    108.20 o 
 -13   1   9     3720.10     3918.88    103.43 o 
 -12   1   9     6502.05     6325.41    112.95 o 
 -11   1   9      277.51      135.92     14.86 o 
 -10   1   9     7054.23     7464.74    152.69 o 
  -9   1   9      465.39      569.91     28.34 o 
  -8   1   9     2856.54     2967.95     64.32 o 
  -7   1   9     1554.95     1894.08     41.37 o 
  -6   1   9     4862.41     5216.09     77.00 o 
  -5   1   9     2266.28     2205.94     56.18 o 
  -4   1   9        7.88       36.83     11.48 o 
  -3   1   9     1231.29     1316.59     35.76 o 
  -2   1   9     1846.05     1481.39     42.50 o 
  -1   1   9    22034.05    23677.37    268.16 o 
   0   1   9     4031.21     3215.77     48.82 o 
   1   1   9     4374.54     4154.28     66.43 o 
   2   1   9    12693.64    12341.88    154.75 o 
   3   1   9      147.51      140.40     17.92 o 
   4   1   9      964.69     1192.86     48.61 o 
   5   1   9     3083.07     2854.20     56.44 o 
   6   1   9     2197.49     2345.04     51.41 o 
   7   1   9     3702.07     3207.38    105.22 o 
   8   1   9     3287.79     3151.16     62.58 o 
   9   1   9     1726.80     1737.07     58.63 o 
  10   1   9      865.54      865.22     51.76 o 
  11   1   9      166.85      222.43     55.48 o 
  12   1   9     2624.48     2481.03    101.51 o 
  13   1   9       26.10       73.90     42.39 o 
  14   1   9     2215.75     2084.13     99.68 o 
  15   1   9      238.44      281.07     55.70 o 
  16   1   9     1093.32      994.90     85.99 o 
  17   1   9       21.98       64.32     48.54 o 
 -20   2   9      794.73      795.19     72.47 o 
 -19   2   9        2.11       30.13     31.31 o 
 -18   2   9      899.40      983.00    150.39 o 
 -17   2   9      171.33      193.46     43.90 o 
 -16   2   9      400.62      593.39     69.88 o 
 -15   2   9        3.04       49.64     25.57 o 
 -14   2   9      193.51      138.39     40.21 o 
 -13   2   9       55.00      147.91     30.29 o 
 -12   2   9     1250.55     1183.55     61.10 o 
 -11   2   9     2671.71     2454.22     56.08 o 
 -10   2   9     2143.45     2026.09     51.13 o 
  -9   2   9     2812.42     2552.53     98.17 o 
  -8   2   9     2932.38     3005.62     51.09 o 
  -7   2   9      117.76      173.17     13.43 o 
  -6   2   9     7325.54     7660.77    153.39 o 
  -5   2   9       19.20        1.14     17.73 o 
  -4   2   9    13046.28    13212.67    168.58 o 
  -3   2   9     1703.58     1306.50     39.59 o 
  -2   2   9     3867.47     2991.88     59.50 o 
  -1   2   9     3762.29     4125.26     72.25 o 
   0   2   9     9963.30     9250.84    126.79 o 
   1   2   9     9927.66    10349.82    135.11 o 
   2   2   9    31368.80    32971.82    371.53 o 
   3   2   9     2000.69     1946.24     45.43 o 
   4   2   9    10938.70    12019.93    157.22 o 
   5   2   9      165.54      156.47     18.30 o 
   6   2   9     4687.85     4722.28    126.47 o 
   7   2   9      914.32      766.54     43.92 o 
   8   2   9     2992.33     2701.67     74.90 o 
   9   2   9       26.93       23.78     24.35 o 
  10   2   9      540.06      456.53     41.03 o 
  11   2   9        2.60       17.43     27.98 o 
  12   2   9       59.06       88.00     28.51 o 
  13   2   9       15.56       17.77     48.91 o 
  14   2   9       48.96       58.70     43.22 o 
  15   2   9      498.67      572.66     75.12 o 
  16   2   9      170.90      316.28     58.93 o 
 -19   3   9      251.39      219.25     47.17 o 
 -18   3   9     2852.27     2148.31    147.29 o 
 -17   3   9        7.11       84.10     33.84 o 
 -16   3   9     3394.85     3275.98    115.05 o 
 -15   3   9        0.03       -3.03     27.28 o 
 -14   3   9     2328.04     2290.12     92.67 o 
 -13   3   9       84.85       80.96     31.12 o 
 -12   3   9     1183.06     1229.26     81.02 o 
 -11   3   9     1267.22     1332.50     67.89 o 
 -10   3   9        7.83       32.55     26.87 o 
  -9   3   9        6.54       25.91     14.70 o 
  -8   3   9      130.42      149.41     22.84 o 
  -7   3   9     5376.37     5310.73     91.00 o 
  -6   3   9      298.25      409.42     28.48 o 
  -5   3   9     7591.24     7902.21    117.83 o 
  -4   3   9      504.61      657.28     30.13 o 
  -3   3   9    12021.86    11261.24    323.65 o 
  -2   3   9      782.23      841.91     32.94 o 
  -1   3   9     6867.02     6015.01    138.90 o 
   0   3   9      411.17      280.37     23.36 o 
   1   3   9     3779.17     3492.83     62.82 o 
   2   3   9      136.05       68.17     18.03 o 
   3   3   9     1271.60     1139.24     39.71 o 
   4   3   9     1981.50     1656.51     46.34 o 
   5   3   9      382.63      620.88     26.64 o 
   6   3   9     8327.72     8327.75    150.09 o 
   7   3   9      574.93      763.73     44.09 o 
   8   3   9     4899.64     4794.41    109.21 o 
   9   3   9        1.17       17.80     26.49 o 
  10   3   9     3121.36     3148.02     90.92 o 
  11   3   9      217.52      197.28     48.53 o 
  12   3   9     1822.97     1916.03     74.37 o 
  13   3   9      536.82      711.36     65.21 o 
  14   3   9      699.07      667.31     72.90 o 
  15   3   9      204.13      310.64    106.93 o 
 -17   4   9      518.01      532.13     57.49 o 
 -16   4   9      102.17      155.19     74.00 o 
 -15   4   9     2259.90     2109.82    107.08 o 
 -14   4   9      327.04      322.40     50.18 o 
 -13   4   9     3488.47     3384.81    119.31 o 
 -12   4   9      406.58      472.59     96.95 o 
 -11   4   9     4318.17     4077.42    128.04 o 
 -10   4   9     2085.55     2124.40     89.35 o 
  -9   4   9     7382.29     7236.22    175.78 o 
  -8   4   9      770.67      885.20     62.81 o 
  -7   4   9     2672.67     2423.28     70.42 o 
  -6   4   9      117.66      132.43     26.50 o 
  -5   4   9     2111.65     2022.10     68.93 o 
  -4   4   9     1137.42     1032.17     50.89 o 
  -3   4   9        9.69       18.79     19.98 o 
  -2   4   9      258.97      252.67     29.24 o 
  -1   4   9     1058.50      984.76     61.23 o 
   0   4   9      162.61      155.62     26.14 o 
   1   4   9        1.43       29.86     30.09 o 
   2   4   9       33.52       81.91     25.39 o 
   3   4   9      541.16      497.81     40.28 o 
   4   4   9      355.13      508.84     40.07 o 
   5   4   9      735.75      805.19     67.46 o 
   6   4   9      316.99      324.85     52.10 o 
   7   4   9     1489.16     1466.91     82.11 o 
   8   4   9      206.05      233.38     81.79 o 
   9   4   9     1404.92     1617.51     89.82 o 
  10   4   9      347.55      408.50     73.85 o 
  11   4   9      982.66     1129.85     83.28 o 
  12   4   9       68.22      116.85     42.90 o 
  13   4   9     1877.14     2330.12    118.73 o 
  14   4   9      250.75      491.33     92.63 o 
 -14   5   9      276.94      337.98     52.91 o 
 -13   5   9      692.28      616.22     66.32 o 
 -12   5   9      448.40      411.00     57.86 o 
 -11   5   9      109.06      111.84     40.53 o 
 -10   5   9      895.05      841.75     71.02 o 
  -9   5   9      938.46      795.49     69.94 o 
  -8   5   9      529.61      598.53     60.05 o 
  -7   5   9     1183.91     1133.30     74.88 o 
  -6   5   9      112.39      145.81     27.60 o 
  -5   5   9     3612.20     3222.67     90.54 o 
  -4   5   9     1125.57     1195.07     58.34 o 
  -3   5   9     2727.03     2661.20     77.05 o 
  -2   5   9      873.89      898.58     48.18 o 
  -1   5   9     1164.86     1293.48     52.95 o 
   0   5   9      101.62      161.22     29.86 o 
   1   5   9     2531.25     2261.80     76.83 o 
   2   5   9      340.70      387.29     40.91 o 
   3   5   9     1420.40     1421.43     85.27 o 
   4   5   9      267.31      353.97     56.68 o 
   5   5   9     1356.53     1525.55     91.69 o 
   6   5   9      134.23      243.90     73.34 o 
   7   5   9      972.26     1116.50     87.21 o 
   8   5   9     1206.38     1278.68     92.26 o 
   9   5   9      682.25      678.70     72.03 o 
  10   5   9      626.94      839.86     85.55 o 
  11   5   9       85.60      237.35     47.25 o 
 -10   6   9      881.26      855.95     76.97 o 
  -9   6   9        8.79      -34.76     34.76 o 
  -8   6   9     2913.87     2700.41    113.97 o 
  -7   6   9      274.71      357.39     56.07 o 
  -6   6   9     3061.38     2878.59    115.05 o 
  -5   6   9       97.19      124.79     70.79 o 
  -4   6   9     4546.67     4403.55    152.43 o 
  -3   6   9        0.28       22.16     29.92 o 
  -2   6   9     8204.63     7875.07    142.92 o 
  -1   6   9        1.10       21.42     26.84 o 
   0   6   9     4700.92     4447.76    116.73 o 
   1   6   9       16.88       95.82     41.63 o 
   2   6   9     3325.17     3209.31    177.62 o 
   3   6   9       86.03      174.85     53.69 o 
   4   6   9     1703.12     1674.78     97.72 o 
   5   6   9        0.74      101.05     70.18 o 
   6   6   9      367.26      547.10     66.81 o 
   7   6   9       44.83       82.77     66.52 o 
 -20   0  10       24.08       76.44     43.87 o 
 -18   0  10        0.75       10.28     38.27 o 
 -16   0  10     3592.32     3040.77    149.93 o 
 -14   0  10     3975.57     3903.92    161.54 o 
 -12   0  10     9207.87     8911.26    180.49 o 
 -10   0  10     9292.26     8316.88    230.65 o 
  -8   0  10     2696.25     2156.96     98.12 o 
  -6   0  10     8183.20     7849.54    154.61 o 
  -4   0  10     2869.49     3176.68     85.04 o 
  -2   0  10    13096.75    12412.59    363.77 o 
   0   0  10     6699.19     5738.85    118.49 o 
   2   0  10     4870.96     4168.46     98.39 o 
   4   0  10     4404.82     4204.94    102.33 o 
   6   0  10     1344.29     1596.46     60.73 o 
   8   0  10     1942.37     1607.74     63.42 o 
  10   0  10     2917.20     2756.48    144.64 o 
  12   0  10     1712.80     1614.44    122.35 o 
  14   0  10     4341.55     4194.93    201.74 o 
  16   0  10     2136.14     2105.46    151.05 o 
 -20   1  10      858.93      872.11    105.65 o 
 -19   1  10        0.09       71.86     43.56 o 
 -18   1  10     1536.83     1345.37     72.48 o 
 -17   1  10      229.51      340.20     42.69 o 
 -16   1  10     2496.22     2423.91     93.23 o 
 -15   1  10       12.91       40.17     39.95 o 
 -14   1  10     4782.07     4285.27     90.18 o 
 -13   1  10       59.31       47.25     14.18 o 
 -12   1  10     9504.73     8383.75    108.19 o 
 -11   1  10     2803.64     2682.86     86.43 o 
 -10   1  10     2757.29     2356.94     51.04 o 
  -9   1  10     6152.31     5787.91     97.98 o 
  -8   1  10     5801.55     6487.04     94.94 o 
  -7   1  10    12821.22    12557.35    156.57 o 
  -6   1  10     2336.42     2787.66    102.65 o 
  -5   1  10    12244.44    13123.75    157.90 o 
  -4   1  10      250.56      334.48     17.97 o 
  -3   1  10    11294.49    11194.40    142.87 o 
  -2   1  10      341.01      463.53     24.17 o 
  -1   1  10     5910.89     5078.89     79.11 o 
   0   1  10     1376.68     1706.76     34.54 o 
   1   1  10      113.92       50.01     13.17 o 
   2   1  10     1874.26     2304.65     48.54 o 
   3   1  10     1174.71      989.54     33.43 o 
   4   1  10     4528.43     3884.74     98.99 o 
   5   1  10      376.78      570.87     28.57 o 
   6   1  10     4905.29     4395.14     76.80 o 
   7   1  10      370.58      360.49     33.88 o 
   8   1  10     3059.47     2797.53     67.70 o 
   9   1  10       50.66      161.16     59.65 o 
  10   1  10     2956.91     2679.67     75.96 o 
  11   1  10       31.29       69.76     36.73 o 
  12   1  10     2134.80     1856.60     90.90 o 
  13   1  10       20.72       -5.14     38.73 o 
  14   1  10     2351.36     2186.52    102.83 o 
  15   1  10       56.69      150.26     48.25 o 
  16   1  10      621.23      624.15     72.51 o 
  17   1  10     1408.22     1422.31    101.17 o 
 -20   2  10      231.13      300.33     47.80 o 
 -19   2  10     1960.34     1842.46     91.82 o 
 -18   2  10      214.97      322.26     48.92 o 
 -17   2  10     3701.45     3238.44    167.74 o 
 -16   2  10      139.66      181.80     40.66 o 
 -15   2  10     3696.81     3089.12    178.84 o 
 -14   2  10       89.45      117.80     43.31 o 
 -13   2  10     4417.64     3986.49    116.70 o 
 -12   2  10      102.26       90.66     22.34 o 
 -11   2  10     2143.05     2115.67     63.41 o 
 -10   2  10      436.78      510.06     28.52 o 
  -9   2  10     5354.09     5737.75     93.47 o 
  -8   2  10       13.12       33.91     14.81 o 
  -7   2  10     5731.61     6140.91    133.85 o 
  -6   2  10      104.91      110.79     47.82 o 
  -5   2  10      495.40      730.52     37.11 o 
  -4   2  10      568.42      418.49     26.72 o 
  -3   2  10       46.59       65.09     17.03 o 
  -2   2  10        7.06       16.98     15.26 o 
  -1   2  10       15.52       18.02     15.72 o 
   0   2  10      712.73      694.53     31.91 o 
   1   2  10     8924.68     8730.52    144.34 o 
   2   2  10     6433.70     6555.34     97.51 o 
   3   2  10     8877.42     7815.57    112.75 o 
   4   2  10      397.31      523.36     27.39 o 
   5   2  10     5795.99     4822.35    109.19 o 
   6   2  10      815.34      834.01     37.91 o 
   7   2  10     6857.11     6260.88    202.63 o 
   8   2  10      158.82      113.90     26.58 o 
   9   2  10     3206.43     3138.30     84.91 o 
  10   2  10        4.43       55.66     26.85 o 
  11   2  10     5975.71     5545.28    123.19 o 
  12   2  10       41.60      110.60     29.98 o 
  13   2  10     1810.22     1576.27     88.18 o 
  14   2  10      156.54      186.79     48.86 o 
  15   2  10     1092.69     1049.58     87.69 o 
  16   2  10       73.94       74.84     99.90 o 
 -19   3  10        4.28      121.85     38.45 o 
 -18   3  10     1741.63     1848.95    134.87 o 
 -17   3  10      319.55      434.52     50.86 o 
 -16   3  10      994.31      990.85     69.70 o 
 -15   3  10     1308.56     1248.89     76.13 o 
 -14   3  10     1494.62     1483.79     76.42 o 
 -13   3  10     2003.95     1891.88     84.40 o 
 -12   3  10     2778.21     2759.77    149.02 o 
 -11   3  10     2110.31     2118.22     99.45 o 
 -10   3  10     1028.15     1122.94     62.14 o 
  -9   3  10     2549.71     2421.12     58.48 o 
  -8   3  10      115.50      129.16     20.60 o 
  -7   3  10     2918.36     2604.72     60.74 o 
  -6   3  10      478.24      360.48     28.85 o 
  -5   3  10      975.67      850.16     34.25 o 
  -4   3  10       34.28       90.21     18.45 o 
  -3   3  10     3506.20     3415.76     63.48 o 
  -2   3  10     1194.14     1159.83     53.67 o 
  -1   3  10     3973.44     3826.72     67.94 o 
   0   3  10     1830.32     1981.28     53.68 o 
   1   3  10     1548.89     1344.90     69.55 o 
   2   3  10     5092.81     4612.44    163.83 o 
   3   3  10     2340.67     2046.33     83.97 o 
   4   3  10     1519.71     1377.99    104.89 o 
   5   3  10        1.91       -1.14     37.61 o 
   6   3  10      126.52      116.81     47.28 o 
   7   3  10       14.00       25.92     33.82 o 
   8   3  10     3320.72     3280.72    139.55 o 
   9   3  10      509.78      378.95     53.34 o 
  10   3  10     1155.86     1311.04     81.29 o 
  11   3  10     1814.62     1777.60     70.47 o 
  12   3  10      723.34      824.13     55.95 o 
  13   3  10      575.02      712.52     53.58 o 
  14   3  10      134.29      194.32     52.62 o 
  15   3  10      784.94      995.73     81.74 o 
 -17   4  10       11.89       14.21     31.50 o 
 -16   4  10      131.43      179.91     75.42 o 
 -15   4  10      185.74      236.32     44.66 o 
 -14   4  10       85.39       84.00     35.98 o 
 -13   4  10       17.58       33.07     39.59 o 
 -12   4  10      393.04      383.40     51.09 o 
 -11   4  10     1589.03     1503.13     77.97 o 
 -10   4  10     2015.21     1946.46     87.36 o 
  -9   4  10      971.10      905.44     65.82 o 
  -8   4  10     5949.48     5632.36    199.34 o 
  -7   4  10     1071.58      988.67     55.49 o 
  -6   4  10     5236.91     4874.12    120.23 o 
  -5   4  10     1096.64     1056.06     52.26 o 
  -4   4  10     7176.43     6588.84    113.86 o 
  -3   4  10      794.82      978.54     45.07 o 
  -2   4  10     5972.58     5860.87    105.75 o 
  -1   4  10      159.36      225.07     28.61 o 
   0   4  10     5440.66     5068.39     97.12 o 
   1   4  10      490.93      564.18     44.23 o 
   2   4  10     2407.47     2229.75     72.03 o 
   3   4  10      367.23      416.34     40.48 o 
   4   4  10      391.03      514.96     57.72 o 
   5   4  10      894.71      987.67     73.31 o 
   6   4  10     1123.97     1262.73     82.02 o 
   7   4  10      420.97      651.78     67.00 o 
   8   4  10       13.15       -0.41     49.06 o 
   9   4  10      393.35      518.56     94.56 o 
  10   4  10       47.28       41.31     41.61 o 
  11   4  10       21.02       51.37     40.57 o 
  12   4  10       52.45       49.21     39.65 o 
  13   4  10       82.58      191.11     44.84 o 
 -14   5  10     1363.97     1287.17     88.08 o 
 -13   5  10      292.61      268.37     49.49 o 
 -12   5  10      703.54      770.61    106.11 o 
 -11   5  10      975.27      891.98     74.67 o 
 -10   5  10     1358.03     1411.66     84.89 o 
  -9   5  10     1766.23     1497.48     82.05 o 
  -8   5  10      153.60      161.97     62.95 o 
  -7   5  10     1076.84      950.22     81.99 o 
  -6   5  10       81.10      110.43     26.31 o 
  -5   5  10      693.98      737.03     58.97 o 
  -4   5  10       15.33       29.55     23.58 o 
  -3   5  10     2874.44     2728.31     74.18 o 
  -2   5  10       14.98       26.89     25.25 o 
  -1   5  10     1829.71     1741.29     60.82 o 
   0   5  10      133.92      151.34     29.64 o 
   1   5  10     2787.09     2626.14     83.69 o 
   2   5  10     1217.15     1174.40     59.98 o 
   3   5  10     2729.34     2743.20    112.15 o 
   4   5  10     1840.04     1545.67     91.55 o 
   5   5  10     2848.12     2996.47    122.52 o 
   6   5  10     1005.21     1053.60     85.59 o 
   7   5  10     1056.32     1185.23     89.62 o 
   8   5  10      492.44      536.14     68.83 o 
   9   5  10        0.23      166.65     66.98 o 
  10   5  10     1304.47     1559.07    104.74 o 
 -10   6  10      398.93      345.56     55.54 o 
  -9   6  10       54.91       65.39     40.71 o 
  -8   6  10       50.07       98.02     46.82 o 
  -7   6  10       10.84       -9.71     38.48 o 
  -6   6  10      504.82      514.76     62.47 o 
  -5   6  10        2.06       72.62     29.02 o 
  -4   6  10       80.48      108.72     33.10 o 
  -3   6  10      967.52      930.67     63.59 o 
  -2   6  10       36.72       91.88     29.07 o 
  -1   6  10     2037.80     1933.44     67.67 o 
   0   6  10        5.44       82.33     32.77 o 
   1   6  10      894.80      989.42     81.27 o 
   2   6  10       65.63       44.66     44.83 o 
   3   6  10     2106.19     2218.48    107.85 o 
   4   6  10      153.06      162.12     57.05 o 
   5   6  10     2540.67     2557.76    116.15 o 
   6   6  10      421.72      379.30     65.55 o 
 -19   0  11     2406.88     2286.33    137.31 o 
 -17   0  11     3505.42     3089.02    154.72 o 
 -15   0  11      737.73      761.26     77.05 o 
 -13   0  11      595.83      644.53     52.98 o 
 -11   0  11       23.23       62.29     27.89 o 
  -9   0  11      264.97      342.22     31.21 o 
  -7   0  11      450.07      535.95     32.83 o 
  -5   0  11     6782.75     6245.79    124.75 o 
  -3   0  11      204.03      201.57     35.59 o 
  -1   0  11     3744.95     4168.08     94.74 o 
   1   0  11     7088.90     7164.68    144.70 o 
   3   0  11     3455.26     3393.22    116.90 o 
   5   0  11     6842.21     5959.36    159.55 o 
   7   0  11     1452.15      931.75     51.09 o 
   9   0  11     1706.19     1509.18     62.20 o 
  11   0  11     1705.12     1495.04    114.61 o 
  13   0  11      278.92      231.67     73.59 o 
  15   0  11      151.11      125.30     70.84 o 
 -20   1  11      305.83      295.28     63.41 o 
 -19   1  11       35.54       14.35     37.25 o 
 -18   1  11      917.11      999.54    103.42 o 
 -17   1  11        1.45       10.79     40.10 o 
 -16   1  11        9.85       74.20     43.77 o 
 -15   1  11      569.05      577.58     34.71 o 
 -14   1  11      861.99      811.18     35.42 o 
 -13   1  11     3097.70     3064.16     65.16 o 
 -12   1  11      341.08      327.57     32.42 o 
 -11   1  11     5361.01     5563.85     96.71 o 
 -10   1  11      299.56      239.72     26.45 o 
  -9   1  11     4287.58     4056.77     71.81 o 
  -8   1  11      242.67      231.34     17.66 o 
  -7   1  11    13746.53    12745.59    187.69 o 
  -6   1  11     1171.47     1068.43     42.94 o 
  -5   1  11    13995.77    13917.87    167.81 o 
  -4   1  11      163.37      119.22     15.12 o 
  -3   1  11    11366.37    11188.02    145.04 o 
  -2   1  11     7291.22     7386.64    105.22 o 
  -1   1  11    10633.87    10308.33    118.59 o 
   0   1  11    13040.94    13593.78    150.37 o 
   1   1  11     4729.41     4304.29     71.67 o 
   2   1  11    11302.69    10657.94    141.82 o 
   3   1  11     4733.77     4308.22     82.02 o 
   4   1  11     3106.37     2724.70     61.15 o 
   5   1  11      978.06      932.11     39.77 o 
   6   1  11     6486.95     5700.18     93.90 o 
   7   1  11      225.55      277.63     26.55 o 
   8   1  11     1728.58     1586.42     59.29 o 
   9   1  11       26.66        8.31     24.07 o 
  10   1  11      243.86      234.45     32.69 o 
  11   1  11     1096.61      963.02     72.72 o 
  12   1  11      140.71      153.52     77.15 o 
  13   1  11      732.81      788.54     73.17 o 
  14   1  11       94.00      144.26     47.14 o 
  15   1  11      168.98      241.59     91.91 o 
  16   1  11       99.86      238.03     52.36 o 
 -19   2  11      396.50      457.96     54.02 o 
 -18   2  11       56.80      142.60     38.39 o 
 -17   2  11      257.64      294.06     68.91 o 
 -16   2  11      775.93      979.61     84.33 o 
 -15   2  11      943.01     1129.09     65.44 o 
 -14   2  11      434.49      527.29     49.73 o 
 -13   2  11      183.49      192.58     33.49 o 
 -12   2  11     5087.28     4904.52    116.90 o 
 -11   2  11       84.13       83.51     22.11 o 
 -10   2  11     5794.58     5397.11     92.05 o 
  -9   2  11      272.80      314.37     25.48 o 
  -8   2  11    13387.74    12473.33    231.22 o 
  -7   2  11      485.39      373.02     31.37 o 
  -6   2  11    16328.61    14323.95    650.88 o 
  -5   2  11       45.61       17.29     15.45 o 
  -4   2  11    12839.39    12796.49    168.23 o 
  -3   2  11       33.38       24.56     16.42 o 
  -2   2  11     6054.56     6163.13     98.00 o 
  -1   2  11     1028.49     1005.08     38.00 o 
   0   2  11     5914.63     5573.63     91.67 o 
   1   2  11     1212.28     1223.24     47.90 o 
   2   2  11     4195.51     3430.00    140.06 o 
   3   2  11      238.03      352.62     23.89 o 
   4   2  11      838.33      698.56     30.44 o 
   5   2  11        1.49       37.77     16.94 o 
   6   2  11       12.37       47.71     33.37 o 
   7   2  11     1319.34     1443.20     55.97 o 
   8   2  11       81.10       77.32     36.00 o 
   9   2  11      965.59     1038.14     54.55 o 
  10   2  11      219.62      178.56     33.89 o 
  11   2  11     1016.25     1091.82     58.60 o 
  12   2  11     2027.28     1985.39     96.15 o 
  13   2  11      283.89      290.69     86.32 o 
  14   2  11     1277.41     1324.43     90.83 o 
  15   2  11       27.87       82.36     45.43 o 
 -18   3  11      584.06      607.77     92.12 o 
 -17   3  11      839.66      961.32    107.44 o 
 -16   3  11     1300.27     1319.13     74.39 o 
 -15   3  11      525.78      705.98    138.23 o 
 -14   3  11      153.57      109.40     34.93 o 
 -13   3  11     3743.01     3732.34    134.00 o 
 -12   3  11        4.12       28.03     27.43 o 
 -11   3  11     2652.31     2686.82     97.31 o 
 -10   3  11       35.95       59.81     23.43 o 
  -9   3  11     1293.51     1252.17     43.33 o 
  -8   3  11     2616.76     2683.74     75.64 o 
  -7   3  11      967.93      860.38     38.77 o 
  -6   3  11     2900.48     2689.13     63.50 o 
  -5   3  11     1137.30      927.06     36.82 o 
  -4   3  11     1223.64     1181.10     39.95 o 
  -3   3  11     1826.31     1658.70     45.92 o 
  -2   3  11      769.70      682.17     42.34 o 
  -1   3  11      608.92      684.70     42.87 o 
   0   3  11      822.16     1033.49     50.11 o 
   1   3  11      431.71      560.49     51.88 o 
   2   3  11      349.53      480.12     37.75 o 
   3   3  11      413.27      454.99     36.81 o 
   4   3  11      134.17      217.14     27.12 o 
   5   3  11      409.21      393.19     44.46 o 
   6   3  11      713.21      520.87     80.16 o 
   7   3  11      714.92      647.17     61.93 o 
   8   3  11     3361.80     2904.73    148.71 o 
   9   3  11      463.01      514.95     66.21 o 
  10   3  11     1924.87     1681.87    124.08 o 
  11   3  11        3.44       32.35     35.88 o 
  12   3  11     1028.60     1020.40    200.72 o 
  13   3  11      448.83      508.53    103.01 o 
  14   3  11      161.88      235.43     81.53 o 
 -16   4  11       26.39       35.81     40.82 o 
 -15   4  11     1266.57     1329.16     83.72 o 
 -14   4  11        9.96       43.71     35.10 o 
 -13   4  11     1115.94      979.58     82.70 o 
 -12   4  11       89.36      159.31     41.57 o 
 -11   4  11     2343.88     2164.32     94.57 o 
 -10   4  11     1003.47      984.55     70.36 o 
  -9   4  11     2414.51     2388.52    109.32 o 
  -8   4  11       92.25       82.99     24.97 o 
  -7   4  11      173.32      190.07     29.31 o 
  -6   4  11       86.14      144.39     27.74 o 
  -5   4  11       80.32       91.15     23.78 o 
  -4   4  11      140.81      171.21     24.73 o 
  -3   4  11     1454.93     1326.27     44.70 o 
  -2   4  11      929.19      972.27     40.91 o 
  -1   4  11     2654.17     2487.79     58.83 o 
   0   4  11      417.27      432.52     31.53 o 
   1   4  11     6508.84     6276.29    121.78 o 
   2   4  11      817.36      814.12     42.21 o 
   3   4  11     9915.18     9109.43    141.48 o 
   4   4  11     2641.66     2252.62     97.27 o 
   5   4  11     6319.55     5927.86    166.74 o 
   6   4  11      548.42      592.33     66.62 o 
   7   4  11     3630.50     3443.45    127.01 o 
   8   4  11      262.39      291.62     55.75 o 
   9   4  11     1256.30     1385.64    184.03 o 
  10   4  11        1.84       98.87     86.42 o 
  11   4  11      688.82      728.96     71.79 o 
  12   4  11      152.19      297.71     83.46 o 
 -14   5  11     2543.49     2384.50    107.38 o 
 -13   5  11      665.06      738.02    115.38 o 
 -12   5  11      860.35      836.99     97.21 o 
 -11   5  11      376.96      364.35    130.64 o 
 -10   5  11       85.60      152.54     57.15 o 
  -9   5  11      966.27      900.41     84.89 o 
  -8   5  11       57.57       21.58     48.60 o 
  -7   5  11      969.17      818.15     67.72 o 
  -6   5  11      352.52      244.06     34.34 o 
  -5   5  11     3464.95     3026.74     88.41 o 
  -4   5  11      880.85      739.16     49.06 o 
  -3   5  11     3384.92     2874.80     77.11 o 
  -2   5  11     1745.40     1565.19     58.10 o 
  -1   5  11      644.15      643.88     64.36 o 
   0   5  11      456.55      565.94     53.65 o 
   1   5  11     1021.15      994.97     59.73 o 
   2   5  11     1111.36     1139.34     95.52 o 
   3   5  11      210.03      154.85     48.92 o 
   4   5  11     1178.71     1170.33     86.23 o 
   5   5  11        0.35       -2.13     45.63 o 
   6   5  11     3796.63     3596.25    137.16 o 
   7   5  11       18.99       35.82     46.13 o 
   8   5  11     2857.67     3036.10    125.87 o 
   9   5  11      188.20      270.47     55.72 o 
  10   5  11     1416.45     1689.09    266.78 o 
  -9   6  11      421.55      552.63     65.09 o 
  -8   6  11     1202.89     1173.84     88.10 o 
  -7   6  11      372.77      428.54     59.19 o 
  -6   6  11      858.00      856.23    132.12 o 
  -5   6  11      169.81      100.69     29.76 o 
  -4   6  11     1059.93      915.18     61.36 o 
  -3   6  11       11.19       44.37     35.05 o 
  -2   6  11      229.34      225.01     33.88 o 
  -1   6  11      357.32      369.44     43.83 o 
   0   6  11      335.95      344.93     43.58 o 
   1   6  11      371.37      477.22     87.03 o 
   2   6  11      244.97      321.65     58.20 o 
   3   6  11       48.21       93.35     48.15 o 
   4   6  11      151.10      196.68     53.04 o 
   5   6  11       33.44      102.10     71.61 o 
 -20   0  12        6.53       70.95     41.43 o 
 -18   0  12       55.63      167.54     48.25 o 
 -16   0  12     2354.76     2590.67    133.04 o 
 -14   0  12     6277.31     6301.91    216.40 o 
 -12   0  12     5262.69     5232.14    175.07 o 
 -10   0  12     4185.17     4045.14    103.21 o 
  -8   0  12    12964.48    14066.75    247.39 o 
  -6   0  12     7921.17     7964.19    153.69 o 
  -4   0  12      120.49       84.15     16.79 o 
  -2   0  12     2290.00     2509.87     53.25 o 
   0   0  12     1008.98     1134.90     48.15 o 
   2   0  12      136.42      199.26     28.52 o 
   4   0  12      126.05      104.25     27.74 o 
   6   0  12      217.72      307.05     36.72 o 
   8   0  12        8.79       -9.16     41.22 o 
  10   0  12     1043.07     1192.43    102.50 o 
  12   0  12     2073.14     1957.46    134.77 o 
  14   0  12     1650.36     1490.97    124.79 o 
  16   0  12     1435.68     1418.60    136.80 o 
 -20   1  12     1698.84     1688.44    120.82 o 
 -19   1  12      590.56      624.26     85.40 o 
 -18   1  12     1407.39     1475.19    109.22 o 
 -17   1  12     1781.66     1709.45     82.31 o 
 -16   1  12     1186.04     1226.10     72.54 o 
 -15   1  12      643.67      748.36     41.44 o 
 -14   1  12     1520.26     1472.90     52.86 o 
 -13   1  12     2506.94     2765.26     92.04 o 
 -12   1  12     1264.27     1438.29     50.48 o 
 -11   1  12      341.52      445.71     31.80 o 
 -10   1  12      396.42      379.01     30.44 o 
  -9   1  12     1193.28     1198.88     35.80 o 
  -8   1  12      703.14      939.08     37.20 o 
  -7   1  12     2177.87     1873.27     43.32 o 
  -6   1  12      746.08      811.46     34.91 o 
  -5   1  12      214.48      137.56     13.00 o 
  -4   1  12     5568.96     5645.06     74.43 o 
  -3   1  12     5302.88     4924.73     80.98 o 
  -2   1  12     6867.02     6873.95    127.99 o 
  -1   1  12      734.14      847.29     25.30 o 
   0   1  12     7707.48     7530.33    107.34 o 
   1   1  12      149.81      205.10     24.31 o 
   2   1  12     5245.73     5227.83     85.20 o 
   3   1  12       91.16      150.02     18.54 o 
   4   1  12     6382.17     6007.34     96.60 o 
   5   1  12      921.38     1026.41     38.43 o 
   6   1  12     4956.47     4530.25     82.79 o 
   7   1  12     2906.75     2972.54     64.96 o 
   8   1  12     2991.80     2652.51     76.31 o 
   9   1  12     1866.77     1881.08     65.93 o 
  10   1  12     2383.06     2254.95     73.61 o 
  11   1  12     1032.44     1109.80     78.00 o 
  12   1  12      650.51      580.23     63.70 o 
  13   1  12      483.00      424.12     59.20 o 
  14   1  12      347.67      436.69     73.08 o 
  15   1  12      497.52      470.72     88.96 o 
 -19   2  12     2458.53     2335.98    102.25 o 
 -18   2  12        3.63       64.55     30.13 o 
 -17   2  12      803.58      954.76    103.82 o 
 -16   2  12        0.04       39.25     26.64 o 
 -15   2  12     1891.67     2223.86     89.63 o 
 -14   2  12      194.79      207.06     29.34 o 
 -13   2  12     1745.12     2043.00     90.55 o 
 -12   2  12      751.63      854.28     47.20 o 
 -11   2  12       84.41      109.39     27.03 o 
 -10   2  12     4301.52     4204.82     80.61 o 
  -9   2  12      267.08      223.18     30.93 o 
  -8   2  12     2732.74     2538.81     68.83 o 
  -7   2  12     2471.36     2728.04     71.27 o 
  -6   2  12      205.74      193.36     26.79 o 
  -5   2  12     3821.10     3864.79     77.65 o 
  -4   2  12      191.69      271.54     34.19 o 
  -3   2  12     6537.56     5985.31     97.85 o 
  -2   2  12      417.92      460.13     29.84 o 
  -1   2  12    14077.02    13342.54    220.65 o 
   0   2  12        5.25       24.69     20.42 o 
   1   2  12     8384.74     7986.64    140.26 o 
   2   2  12      643.16      798.38     41.96 o 
   3   2  12    10006.75     9653.28    161.77 o 
   4   2  12      206.02      142.04     25.77 o 
   5   2  12     9138.18     8814.11    152.90 o 
   6   2  12      168.77      263.70     28.10 o 
   7   2  12     4365.24     3779.21     92.37 o 
   8   2  12       68.83       62.94     26.32 o 
   9   2  12     2388.28     2103.96     71.79 o 
  10   2  12      171.90      181.78     33.54 o 
  11   2  12     1317.20     1353.68     60.50 o 
  12   2  12      577.10      599.96     64.46 o 
  13   2  12        0.96      -32.74     35.29 o 
  14   2  12       21.16       84.80     44.05 o 
  15   2  12        0.61       18.35     41.79 o 
 -18   3  12      554.79      758.92     99.65 o 
 -17   3  12       33.63       47.91     30.30 o 
 -16   3  12      532.84      544.77     57.39 o 
 -15   3  12      731.21      949.30     68.65 o 
 -14   3  12      208.85      244.85     69.62 o 
 -13   3  12      311.24      400.58     56.70 o 
 -12   3  12       55.86       20.54     48.86 o 
 -11   3  12     4714.18     4586.17    107.44 o 
 -10   3  12        2.23       16.08     21.05 o 
  -9   3  12     3876.22     3715.73    122.84 o 
  -8   3  12      322.19      408.68     31.43 o 
  -7   3  12     1205.81     1280.11     45.17 o 
  -6   3  12       98.74       70.21     21.18 o 
  -5   3  12     1282.26     1329.61     42.69 o 
  -4   3  12     1418.68     1614.54     63.48 o 
  -3   3  12       56.24       48.32     23.93 o 
  -2   3  12     2644.08     2581.29     63.90 o 
  -1   3  12       64.85       99.33     22.68 o 
   0   3  12      975.18      925.14     42.58 o 
   1   3  12        5.13       17.31     21.86 o 
   2   3  12     1938.79     1702.48     59.91 o 
   3   3  12       25.21       44.01     38.95 o 
   4   3  12      817.05      792.24     43.19 o 
   5   3  12        6.96      108.31     23.25 o 
   6   3  12     1172.79     1133.94     75.72 o 
   7   3  12      451.01      622.14     62.75 o 
   8   3  12       72.82       89.35     39.32 o 
   9   3  12      430.71      516.60     59.39 o 
  10   3  12      386.24      288.69     53.08 o 
  11   3  12      231.02      332.38     56.59 o 
  12   3  12      259.22      295.65     81.68 o 
  13   3  12      497.15      427.50     93.03 o 
  14   3  12      132.45      290.09     85.09 o 
 -16   4  12     2315.41     2122.84     97.94 o 
 -15   4  12      165.68      324.38     69.06 o 
 -14   4  12     3164.44     2974.70    115.86 o 
 -13   4  12      194.22      249.40     47.07 o 
 -12   4  12     1897.68     1899.46     91.16 o 
 -11   4  12      145.87      143.24     43.33 o 
 -10   4  12     3075.75     3083.71    113.36 o 
  -9   4  12      343.50      480.26     87.28 o 
  -8   4  12     7568.04     6700.81    135.32 o 
  -7   4  12      237.74      279.98     34.44 o 
  -6   4  12     4712.99     4214.44     88.56 o 
  -5   4  12       90.77       58.56     20.94 o 
  -4   4  12     6580.04     5950.18    105.83 o 
  -3   4  12      214.72      258.47     31.96 o 
  -2   4  12     4031.40     3896.85     76.40 o 
  -1   4  12      137.88      142.73     25.17 o 
   0   4  12     1255.04     1305.79     46.00 o 
   1   4  12       62.34       62.76     24.06 o 
   2   4  12       42.26       63.21     22.94 o 
   3   4  12       67.89      141.24     25.44 o 
   4   4  12      445.43      651.63     65.82 o 
   5   4  12      168.67      312.04     54.40 o 
   6   4  12      369.19      506.70     63.80 o 
   7   4  12       90.84      219.00     53.02 o 
   8   4  12     2079.33     2056.26    176.50 o 
   9   4  12      333.69      368.60     61.05 o 
  10   4  12     2049.51     1989.80     98.80 o 
  11   4  12        0.75      101.23     41.45 o 
  12   4  12     1379.46     1519.43     90.26 o 
 -13   5  12     3881.72     3563.36    133.20 o 
 -12   5  12      304.63      231.19     48.59 o 
 -11   5  12     3116.47     3038.92    124.08 o 
 -10   5  12      218.22      170.00     48.61 o 
  -9   5  12     3533.63     3150.74    120.03 o 
  -8   5  12        8.28        0.39     37.46 o 
  -7   5  12     2857.97     2475.81    102.94 o 
  -6   5  12        9.22       10.64     33.36 o 
  -5   5  12     1487.38     1303.36     62.58 o 
  -4   5  12      375.13      408.12     39.89 o 
  -3   5  12      373.00      316.29     36.55 o 
  -2   5  12      881.81      939.06     52.74 o 
  -1   5  12        2.69      -11.17     24.38 o 
   0   5  12      983.55     1061.46     62.95 o 
   1   5  12        0.66       44.51     28.48 o 
   2   5  12     2877.80     2945.79    261.59 o 
   3   5  12      173.89      253.26     51.08 o 
   4   5  12     1167.50     1481.11     95.65 o 
   5   5  12       62.25      135.56     49.69 o 
   6   5  12      369.79      448.81     67.64 o 
   7   5  12      319.30      359.54     63.77 o 
   8   5  12      742.70      856.02    107.44 o 
   9   5  12      821.57      857.87     80.09 o 
  -8   6  12       29.41       81.17     39.76 o 
  -7   6  12      169.31      172.90     46.26 o 
  -6   6  12        2.81      -24.94     37.08 o 
  -5   6  12      375.80      432.91     45.45 o 
  -4   6  12       27.72       99.07     31.05 o 
  -3   6  12      341.26      378.00     39.52 o 
  -2   6  12      117.85      185.84     32.44 o 
  -1   6  12      167.14      276.99     70.16 o 
   0   6  12      570.30      681.85     95.10 o 
   1   6  12      781.75      849.21     79.04 o 
   2   6  12       25.56      154.42     85.20 o 
   3   6  12      640.09      790.73     78.90 o 
   4   6  12       45.95       61.48     42.81 o 
 -17   0  13      698.26      969.52     80.72 o 
 -15   0  13      661.26      893.48     72.37 o 
 -13   0  13      235.32      313.71     49.88 o 
 -11   0  13      622.56      636.02     44.18 o 
  -9   0  13      268.37      291.56     86.11 o 
  -7   0  13    13965.16    13846.08    244.06 o 
  -5   0  13     7093.91     7549.69    148.89 o 
  -3   0  13     5484.91     5260.23     90.45 o 
  -1   0  13    12861.92    12881.07    234.81 o 
   1   0  13    14922.69    15043.44    269.11 o 
   3   0  13     3110.42     2949.43     87.19 o 
   5   0  13     1667.60     1694.78     68.40 o 
   7   0  13      577.12      577.90     50.44 o 
   9   0  13     3009.10     2989.27    152.68 o 
  11   0  13      432.23      468.63     83.06 o 
  13   0  13      443.18      407.25     80.21 o 
  15   0  13      776.99      687.57    103.31 o 
 -20   1  13      372.28      381.32     49.34 o 
 -19   1  13     1441.10     1238.51     70.46 o 
 -18   1  13      268.75      348.56     44.25 o 
 -17   1  13     3115.26     2787.25    141.69 o 
 -16   1  13      481.39      436.16     71.15 o 
 -15   1  13     1272.53     1387.20     52.67 o 
 -14   1  13       46.88       71.42     19.36 o 
 -13   1  13     4325.03     4046.93    166.32 o 
 -12   1  13     1632.01     1319.67     71.52 o 
 -11   1  13     5415.03     4964.44    101.91 o 
 -10   1  13      372.50      337.29     29.98 o 
  -9   1  13     4984.76     5178.55    102.87 o 
  -8   1  13      350.78      419.63     27.31 o 
  -7   1  13     6653.07     6930.22    101.27 o 
  -6   1  13      828.12     1019.52     30.58 o 
  -5   1  13      708.58      780.64     37.40 o 
  -4   1  13     1581.07     1807.16     46.23 o 
  -3   1  13       59.74      103.30     17.27 o 
  -2   1  13     5152.67     4775.79     80.86 o 
  -1   1  13      240.92      263.39     22.81 o 
   0   1  13     2866.03     2363.81     50.50 o 
   1   1  13     2310.08     2121.55     71.19 o 
   2   1  13     5363.59     5041.53     84.84 o 
   3   1  13       50.92       94.62     17.44 o 
   4   1  13     5523.23     5307.96     91.03 o 
   5   1  13     2114.88     1988.15     85.04 o 
   6   1  13     3152.13     2897.52     64.85 o 
   7   1  13     2097.23     2138.26     59.84 o 
   8   1  13      569.77      535.46     43.56 o 
   9   1  13     1098.91     1155.34     54.91 o 
  10   1  13        0.26       24.37     26.51 o 
  11   1  13     2854.45     2809.75    112.65 o 
  12   1  13       81.30      122.37     51.66 o 
  13   1  13     1201.87     1169.81     86.90 o 
  14   1  13      302.62      397.57     60.78 o 
  15   1  13      597.08      644.94    151.87 o 
 -19   2  13       24.19      119.96     30.40 o 
 -18   2  13     2543.32     2371.42    145.45 o 
 -17   2  13      266.88      354.32     68.71 o 
 -16   2  13     3468.87     3389.81    162.15 o 
 -15   2  13      310.00      364.41     36.00 o 
 -14   2  13     3383.69     3101.26     85.99 o 
 -13   2  13      166.94      174.97     34.67 o 
 -12   2  13     2927.61     2771.62     78.81 o 
 -11   2  13      471.95      458.57     31.06 o 
 -10   2  13     5402.21     4987.49    376.20 o 
  -9   2  13      206.56      217.79     28.12 o 
  -8   2  13     2715.66     2740.46     73.45 o 
  -7   2  13     1328.07     1390.85     53.41 o 
  -6   2  13     1015.21     1112.13     49.00 o 
  -5   2  13     1605.18     1424.70     86.92 o 
  -4   2  13     3234.59     3261.31     69.08 o 
  -3   2  13     2776.06     2458.63     59.28 o 
  -2   2  13      137.04      174.99     23.63 o 
  -1   2  13       46.14       34.17     18.61 o 
   0   2  13        7.26       43.22     21.90 o 
   1   2  13      192.47      199.11     41.36 o 
   2   2  13      724.83      719.62     42.90 o 
   3   2  13      817.95      793.51     43.59 o 
   4   2  13     6450.71     5840.16    117.04 o 
   5   2  13       59.46       76.92     21.20 o 
   6   2  13     3660.13     3519.71    166.92 o 
   7   2  13      612.09      657.79     72.98 o 
   8   2  13     3277.07     3598.81    118.44 o 
   9   2  13       23.03       40.26     36.42 o 
  10   2  13     2770.69     2823.98    151.05 o 
  11   2  13      311.25      433.88     53.30 o 
  12   2  13     1820.63     1735.97    138.53 o 
  13   2  13        6.32       92.52     64.84 o 
  14   2  13     1441.73     1488.63    143.93 o 
 -18   3  13      618.15      661.21     97.61 o 
 -17   3  13      356.21      489.04     86.93 o 
 -16   3  13      608.48      807.61    108.15 o 
 -15   3  13     1020.10     1158.26     93.75 o 
 -14   3  13      426.62      591.83     58.65 o 
 -13   3  13     5770.13     5313.14    151.64 o 
 -12   3  13      105.56       87.27     27.07 o 
 -11   3  13     1695.57     1694.52     64.89 o 
 -10   3  13      479.45      498.19     34.42 o 
  -9   3  13     2527.33     2472.71     64.16 o 
  -8   3  13        4.33       14.51     17.45 o 
  -7   3  13      324.91      438.22     32.90 o 
  -6   3  13     1984.11     1812.26     54.92 o 
  -5   3  13     1186.50     1217.18     53.45 o 
  -4   3  13     3049.26     3127.77     83.30 o 
  -3   3  13      600.20      651.55     38.12 o 
  -2   3  13     2173.07     2143.03     76.94 o 
  -1   3  13      168.18      172.84     25.81 o 
   0   3  13     1946.52     1673.39     53.30 o 
   1   3  13       16.96       23.72     32.84 o 
   2   3  13      159.28      168.62     30.59 o 
   3   3  13      333.60      373.31     36.35 o 
   4   3  13     1293.45     1325.19     56.61 o 
   5   3  13       42.72       90.70     37.99 o 
   6   3  13     1288.85     1440.59     82.88 o 
   7   3  13      993.36     1150.22     92.37 o 
   8   3  13      433.24      639.20     64.34 o 
   9   3  13       46.78       98.37     41.64 o 
  10   3  13      615.58      746.51     91.10 o 
  11   3  13     1026.12     1190.25     98.07 o 
  12   3  13      272.95      330.69     48.39 o 
  13   3  13      678.07      612.55    110.44 o 
 -16   4  13      173.46      250.38     44.09 o 
 -15   4  13       45.28      115.70     38.42 o 
 -14   4  13      241.39      271.89     47.38 o 
 -13   4  13      457.36      490.94     67.23 o 
 -12   4  13      647.64      711.08     67.04 o 
 -11   4  13      714.00      603.20     63.17 o 
 -10   4  13       31.90      113.21     40.33 o 
  -9   4  13     2436.38     2240.12     96.71 o 
  -8   4  13        1.18       42.47     31.04 o 
  -7   4  13     2763.88     2678.52     70.29 o 
  -6   4  13       97.17      113.12     25.21 o 
  -5   4  13     3480.99     3335.89     71.17 o 
  -4   4  13      536.82      584.87     36.12 o 
  -3   4  13     7246.77     6721.31    107.09 o 
  -2   4  13      196.53      244.59     28.10 o 
  -1   4  13     4336.50     3918.80     77.76 o 
   0   4  13        1.17       13.39     21.92 o 
   1   4  13     8074.43     7312.90    126.43 o 
   2   4  13       86.24      148.21     25.19 o 
   3   4  13     5580.25     5923.01    110.67 o 
   4   4  13       38.26       77.38     42.22 o 
   5   4  13     2940.00     3073.47    119.40 o 
   6   4  13        2.58      -38.76     38.76 o 
   7   4  13     1999.30     1929.35    112.17 o 
   8   4  13       56.13       27.38     44.87 o 
   9   4  13      204.75      209.75     53.34 o 
  10   4  13        2.32       95.55     41.76 o 
  11   4  13        6.40       32.09     93.08 o 
 -13   5  13      309.52      384.06     65.40 o 
 -12   5  13       67.20      121.42     42.39 o 
 -11   5  13     1235.86     1209.69     85.32 o 
 -10   5  13      459.91      429.81     58.72 o 
  -9   5  13      712.75      742.25     73.34 o 
  -8   5  13     3341.07     3228.09    121.42 o 
  -7   5  13     1120.00     1149.57     59.52 o 
  -6   5  13     3927.71     3946.55    105.48 o 
  -5   5  13     1488.12     1389.48     65.16 o 
  -4   5  13     3561.42     3514.73     88.25 o 
  -3   5  13      871.97      889.10     52.02 o 
  -2   5  13     2818.79     2496.82     74.31 o 
  -1   5  13      402.52      380.44     39.46 o 
   0   5  13     2173.98     1857.15     75.50 o 
   1   5  13       20.25       48.20     31.44 o 
   2   5  13     1205.45     1284.42     90.13 o 
   3   5  13      299.48      234.97     54.84 o 
   4   5  13       48.76       96.60     45.04 o 
   5   5  13      148.54      171.09     55.46 o 
   6   5  13      117.27      165.49     51.43 o 
   7   5  13      281.07      340.09     62.45 o 
   8   5  13       67.86      130.67     47.53 o 
  -7   6  13        0.89        5.38     58.17 o 
  -6   6  13      953.39      893.13    111.56 o 
  -5   6  13       34.45       78.87     30.30 o 
  -4   6  13      515.66      462.64     59.05 o 
  -3   6  13      134.05      161.18     31.63 o 
  -2   6  13      179.27      254.74     34.88 o 
  -1   6  13       44.20      148.73     36.96 o 
   0   6  13      111.71      158.07     44.62 o 
   1   6  13      445.36      483.20     63.78 o 
   2   6  13        0.23       83.81     42.92 o 
 -14   0  14     7672.43     6587.68    155.02 o 
 -12   0  14     8847.46     8001.81    172.06 o 
 -10   0  14    10625.35    10482.96    204.52 o 
  -8   0  14     8435.35     7966.90    162.48 o 
  -6   0  14     3814.98     3801.68     94.84 o 
  -4   0  14     4873.46     5286.40    100.48 o 
  -2   0  14      232.12      264.51     33.29 o 
   0   0  14     4070.99     3641.55    189.48 o 
   2   0  14     4121.34     3738.23    137.11 o 
   4   0  14     2358.58     2148.38     77.36 o 
   6   0  14     4355.10     4282.13    118.13 o 
   8   0  14     4687.61     4368.36    123.86 o 
  10   0  14     2757.50     2626.40    149.12 o 
  12   0  14      865.45      910.18    108.10 o 
  14   0  14     1635.40     1687.93    130.39 o 
 -19   1  14     1545.03     1573.98     79.30 o 
 -18   1  14        0.23       62.81     26.21 o 
 -17   1  14     2079.99     2125.85    137.46 o 
 -16   1  14      300.84      366.02     65.86 o 
 -15   1  14     4383.15     4199.06     99.47 o 
 -14   1  14      745.77      722.07     80.41 o 
 -13   1  14     2367.80     2221.96    164.89 o 
 -12   1  14     3177.67     3019.07    136.29 o 
 -11   1  14      494.73      523.38     36.56 o 
 -10   1  14     3593.58     3287.86     80.25 o 
  -9   1  14      111.07      154.06     24.09 o 
  -8   1  14     4468.45     3987.76     88.38 o 
  -7   1  14        7.70       13.89     17.25 o 
  -6   1  14     2917.09     2663.02     69.26 o 
  -5   1  14        2.70        1.89     13.05 o 
  -4   1  14     3296.59     3070.82     63.32 o 
  -3   1  14        5.48       -1.31     13.94 o 
  -2   1  14     3838.58     3483.52     67.94 o 
  -1   1  14      522.23      508.49     28.87 o 
   0   1  14      118.43       75.70     21.78 o 
   1   1  14       34.11       61.72     22.79 o 
   2   1  14     1019.94      953.30     46.56 o 
   3   1  14      242.87      225.31     31.56 o 
   4   1  14     1472.32     1517.22     45.82 o 
   5   1  14     3295.91     3065.71     76.90 o 
   6   1  14       42.40       86.64     20.59 o 
   7   1  14     2701.60     2662.17     64.53 o 
   8   1  14       56.52       49.25     26.53 o 
   9   1  14     3394.02     3305.19     90.82 o 
  10   1  14       82.27       61.52     57.41 o 
  11   1  14     3044.47     2972.00    114.58 o 
  12   1  14      174.36      217.92     47.96 o 
  13   1  14      927.40      964.68     81.02 o 
  14   1  14      195.01      299.21     52.78 o 
 -19   2  14       88.26      196.28     39.06 o 
 -18   2  14       28.04       72.17     47.64 o 
 -17   2  14       87.53      127.74     43.87 o 
 -16   2  14      649.59      681.44     46.72 o 
 -15   2  14      539.26      631.38     44.98 o 
 -14   2  14      166.62      198.25     29.66 o 
 -13   2  14      240.09      251.07     37.22 o 
 -12   2  14     1568.70     1589.78     61.86 o 
 -11   2  14      350.11      345.21     39.27 o 
 -10   2  14      872.74      925.93     47.13 o 
  -9   2  14     2312.73     1958.70     63.63 o 
  -8   2  14     1288.30     1510.57     56.37 o 
  -7   2  14     4324.24     3900.89     91.07 o 
  -6   2  14       61.29       55.30     23.06 o 
  -5   2  14     7444.17     7179.51    168.09 o 
  -4   2  14       13.65       38.87     18.78 o 
  -3   2  14     6378.33     5849.95    109.05 o 
  -2   2  14     3418.14     3397.11     72.34 o 
  -1   2  14     8808.04     8030.66    199.75 o 
   0   2  14      742.04      731.26     45.26 o 
   1   2  14     2515.71     2273.81     69.76 o 
   2   2  14     3521.76     2980.82     80.30 o 
   3   2  14      120.66      132.09     27.26 o 
   4   2  14     2216.12     1897.68     64.22 o 
   5   2  14      507.37      523.40     40.34 o 
   6   2  14       83.07      106.65     39.33 o 
   7   2  14       77.53       97.38     61.68 o 
   8   2  14      872.62      790.89    121.63 o 
   9   2  14        7.75       75.47     99.45 o 
  10   2  14      397.33      458.24     79.50 o 
  11   2  14       82.97      202.40     73.59 o 
  12   2  14      137.79      157.57     72.78 o 
  13   2  14      500.35      811.85    116.04 o 
 -17   3  14      317.49      335.82     47.62 o 
 -16   3  14      191.36      309.12     46.31 o 
 -15   3  14      643.08      617.80     59.82 o 
 -14   3  14      122.48      142.14     36.40 o 
 -13   3  14     1929.22     1661.37     67.53 o 
 -12   3  14      791.41      832.61     53.28 o 
 -11   3  14     2948.64     2751.15     99.09 o 
 -10   3  14      783.77      819.02     42.78 o 
  -9   3  14     7246.30     7132.10    121.67 o 
  -8   3  14     6652.83     6352.70    112.08 o 
  -7   3  14     5140.38     5129.14    122.91 o 
  -6   3  14     1008.87     1080.38     67.84 o 
  -5   3  14      943.34     1059.35     55.74 o 
  -4   3  14     3889.31     3799.12     82.41 o 
  -3   3  14      270.97      335.61     32.02 o 
  -2   3  14     2309.76     2113.60     73.12 o 
  -1   3  14      154.66      211.54     28.31 o 
   0   3  14     1897.27     1833.34     74.60 o 
   1   3  14     1820.38     1871.34     66.74 o 
   2   3  14     6385.32     5970.57    125.71 o 
   3   3  14     5261.57     4934.19    112.04 o 
   4   3  14     2640.89     2379.96     74.75 o 
   5   3  14     1611.24     1499.87     82.38 o 
   6   3  14     1345.11     1448.63     86.67 o 
   7   3  14      105.38       62.50     39.29 o 
   8   3  14      166.90      217.19     47.39 o 
   9   3  14      882.14      888.91     74.45 o 
  10   3  14        3.94       82.20     36.02 o 
  11   3  14      670.02      789.09     99.34 o 
  12   3  14       48.87      183.02     52.17 o 
 -15   4  14       67.86      207.98     41.67 o 
 -14   4  14     2575.40     2476.53    182.55 o 
 -13   4  14       78.62      101.69     36.55 o 
 -12   4  14     1060.43      989.15     76.87 o 
 -11   4  14      396.90      412.81    118.73 o 
 -10   4  14     1242.11     1313.92     98.38 o 
  -9   4  14       14.49       23.14     35.65 o 
  -8   4  14      405.34      474.54     37.59 o 
  -7   4  14        4.67        5.67     22.87 o 
  -6   4  14       14.34       15.69     21.57 o 
  -5   4  14       59.91       57.33     22.18 o 
  -4   4  14      690.26      530.82     35.28 o 
  -3   4  14        0.09       11.68     21.07 o 
  -2   4  14       83.13      112.23     23.55 o 
  -1   4  14      185.44      184.38     26.89 o 
   0   4  14        7.20       50.24     24.55 o 
   1   4  14      105.88       84.09     27.85 o 
   2   4  14     1690.31     1578.85     55.12 o 
   3   4  14        0.09        5.22     25.87 o 
   4   4  14     1156.35     1088.66     81.68 o 
   5   4  14       60.66       89.88     48.06 o 
   6   4  14     2331.17     2110.46    112.78 o 
   7   4  14        9.49      111.99     47.47 o 
   8   4  14     2666.42     2895.41    120.44 o 
   9   4  14       97.11      190.79    172.58 o 
  10   4  14     2643.67     2661.50    115.24 o 
 -12   5  14        1.53       67.99     41.33 o 
 -11   5  14      299.77      351.94     55.11 o 
 -10   5  14      483.58      449.75     59.06 o 
  -9   5  14       40.31       13.52     69.57 o 
  -8   5  14      328.76      295.36     51.98 o 
  -7   5  14       30.61      102.00     77.20 o 
  -6   5  14      899.47      882.57     57.98 o 
  -5   5  14       48.89       61.26     31.13 o 
  -4   5  14      856.29      928.94     53.42 o 
  -3   5  14     1252.38     1253.47     59.69 o 
  -2   5  14     1054.90     1040.14     62.11 o 
  -1   5  14     2466.11     2650.53     97.41 o 
   0   5  14     1870.99     2007.29     79.22 o 
   1   5  14     1659.56     1781.83     74.26 o 
   2   5  14     1767.21     1701.97     98.43 o 
   3   5  14      967.02      999.33     84.31 o 
   4   5  14     1084.92      812.77     82.84 o 
   5   5  14     1359.47     1241.80     95.28 o 
   6   5  14      201.08      204.14     52.68 o 
   7   5  14     1509.84     1577.53     99.87 o 
  -5   6  14     1568.69     1584.03     71.96 o 
  -4   6  14       12.51       52.98     31.01 o 
  -3   6  14     2118.20     2125.36     72.26 o 
  -2   6  14       13.33       14.88     36.95 o 
  -1   6  14     1620.34     1740.01     77.95 o 
   0   6  14        3.80       53.93     78.12 o 
 -17   0  15      372.61      447.45     68.20 o 
 -15   0  15      523.41      683.80     75.93 o 
 -13   0  15     2265.29     2324.45     81.90 o 
 -11   0  15     4894.87     4358.28    134.87 o 
  -9   0  15     9638.26     9241.31    185.51 o 
  -7   0  15    17967.16    17454.69    301.39 o 
  -5   0  15    18247.35    17331.30    356.66 o 
  -3   0  15    18247.01    16999.79    236.72 o 
  -1   0  15    13765.79    12491.24    234.73 o 
   1   0  15    12376.70    11313.20    220.78 o 
   3   0  15     4148.77     3773.81    106.68 o 
   5   0  15       39.13       79.22     29.18 o 
   7   0  15       80.50      137.56     39.29 o 
   9   0  15        0.85      -47.43     47.43 o 
  11   0  15      354.63      432.59     83.26 o 
  13   0  15      441.21      434.63     84.08 o 
 -19   1  15      408.67      549.25     54.50 o 
 -18   1  15        4.24       80.06     25.59 o 
 -17   1  15      484.56      575.63     80.06 o 
 -16   1  15       44.95       67.59     39.19 o 
 -15   1  15      109.52      157.81     37.22 o 
 -14   1  15     2417.77     2508.45     93.64 o 
 -13   1  15        9.95       44.20     19.42 o 
 -12   1  15     2458.08     2342.41     73.89 o 
 -11   1  15       11.58       28.84     20.96 o 
 -10   1  15     4257.17     3846.26     89.90 o 
  -9   1  15        0.61       34.27     28.01 o 
  -8   1  15     5129.67     4558.67    111.88 o 
  -7   1  15       48.61       95.01     21.57 o 
  -6   1  15     2742.37     2392.81     66.50 o 
  -5   1  15        0.53       24.04     15.39 o 
  -4   1  15     3371.70     3242.77     66.62 o 
  -3   1  15      443.43      502.78     29.69 o 
  -2   1  15      723.00      829.58     34.50 o 
  -1   1  15     2230.65     2384.03     68.68 o 
   0   1  15     1447.17     1425.46     54.33 o 
   1   1  15     2098.00     2079.32     64.32 o 
   2   1  15     1065.33      925.48     47.96 o 
   3   1  15     1829.99     1724.87     60.55 o 
   4   1  15     1745.26     1615.58     59.55 o 
   5   1  15     1657.21     1513.89     58.48 o 
   6   1  15      213.80      257.31     43.81 o 
   7   1  15      626.31      633.98     51.59 o 
   8   1  15       43.62       44.87     26.01 o 
   9   1  15      136.07      161.99     30.84 o 
  10   1  15      494.02      478.59     59.75 o 
  11   1  15      106.44      122.98     40.42 o 
  12   1  15      960.18     1166.66     82.57 o 
  13   1  15      105.90      223.33     54.10 o 
 -18   2  15     1791.54     1863.41    124.08 o 
 -17   2  15      205.35      289.28     59.85 o 
 -16   2  15     1356.11     1482.77     60.18 o 
 -15   2  15        5.73       24.90     22.75 o 
 -14   2  15     1351.41     1381.99     59.02 o 
 -13   2  15       61.10      131.05     39.57 o 
 -12   2  15     1786.90     1623.22     83.36 o 
 -11   2  15      939.48      930.08     59.06 o 
 -10   2  15     1419.04     1223.19     61.32 o 
  -9   2  15       34.29       60.48     23.84 o 
  -8   2  15      217.96      326.95     34.05 o 
  -7   2  15      879.22      923.55     48.15 o 
  -6   2  15      424.36      424.70     37.44 o 
  -5   2  15      305.24      330.95     29.52 o 
  -4   2  15      682.99      680.36     36.85 o 
  -3   2  15      318.87      442.67     31.94 o 
  -2   2  15     1627.44     1576.99     49.94 o 
  -1   2  15      570.46      621.53     42.08 o 
   0   2  15     2668.42     2458.46     73.77 o 
   1   2  15      876.33      910.38     50.13 o 
   2   2  15     1173.44     1143.85     55.38 o 
   3   2  15     2712.33     2481.72    107.71 o 
   4   2  15     1580.73     1554.85     59.86 o 
   5   2  15       28.49        1.10     22.67 o 
   6   2  15     1532.63     1297.52     78.46 o 
   7   2  15       16.43       -9.68     37.37 o 
   8   2  15     1182.64     1071.42     77.26 o 
   9   2  15      185.88      199.11     78.48 o 
  10   2  15     2108.76     2055.10    164.44 o 
  11   2  15        9.00      -56.08     56.08 o 
  12   2  15      308.24      509.44     90.79 o 
  13   2  15      145.26      212.63     73.59 o 
 -17   3  15     1294.50     1208.96    134.05 o 
 -16   3  15      177.74      248.18     63.41 o 
 -15   3  15     2913.09     2620.54    109.57 o 
 -14   3  15      295.62      481.34     44.77 o 
 -13   3  15      725.16      750.55     69.90 o 
 -12   3  15      482.73      526.95     75.60 o 
 -11   3  15      268.26      430.62     43.19 o 
 -10   3  15     1382.88     1456.78     52.90 o 
  -9   3  15      496.28      601.56     39.59 o 
  -8   3  15     4258.56     4023.11     94.88 o 
  -7   3  15        9.00       24.90     31.30 o 
  -6   3  15     6149.14     5441.51    192.17 o 
  -5   3  15      185.85      222.89     29.83 o 
  -4   3  15     5160.70     4551.91     93.21 o 
  -3   3  15     1139.36     1255.83     50.21 o 
  -2   3  15     4887.28     4470.83     92.26 o 
  -1   3  15     1055.71     1088.95     49.23 o 
   0   3  15     3596.32     3317.67    151.80 o 
   1   3  15     1850.32     1828.33     68.23 o 
   2   3  15     1213.19     1219.18     58.98 o 
   3   3  15     2932.00     2921.09     85.51 o 
   4   3  15      230.55      208.43     33.15 o 
   5   3  15     3394.00     3118.08    117.82 o 
   6   3  15      474.84      490.30     62.96 o 
   7   3  15     4098.07     3621.30    128.62 o 
   8   3  15        0.81       65.57     58.12 o 
   9   3  15      900.36      826.88     73.74 o 
  10   3  15       78.27      273.23     48.73 o 
  11   3  15      968.99     1237.62    156.29 o 
 -15   4  15      946.70     1007.40     76.93 o 
 -14   4  15      144.25      231.00     44.16 o 
 -13   4  15     2270.54     2090.78     97.72 o 
 -12   4  15        8.26       75.85     36.38 o 
 -11   4  15     4058.53     4091.12    137.20 o 
 -10   4  15      767.82      923.65     74.93 o 
  -9   4  15     4349.03     4067.93    109.08 o 
  -8   4  15       11.42       28.11     21.22 o 
  -7   4  15     3209.26     2590.34     72.41 o 
  -6   4  15      110.22      154.25     27.71 o 
  -5   4  15     3049.76     2562.17     64.99 o 
  -4   4  15       13.03       27.25     21.97 o 
  -3   4  15     2691.87     2380.81     62.67 o 
  -2   4  15      119.74      101.93     25.07 o 
  -1   4  15     2125.80     2193.82     60.05 o 
   0   4  15       17.42       34.16     24.14 o 
   1   4  15      930.16      967.52     50.51 o 
   2   4  15      250.56      262.84     31.52 o 
   3   4  15      169.38       86.06     47.38 o 
   4   4  15       97.05       14.82     44.72 o 
   5   4  15      363.93      267.86     54.86 o 
   6   4  15       66.34       62.20     45.79 o 
   7   4  15      105.12      170.95     50.42 o 
   8   4  15      132.24      197.70     50.45 o 
   9   4  15       25.70       88.11     49.72 o 
 -11   5  15      350.24      354.63     54.19 o 
 -10   5  15        2.25      -18.69     34.05 o 
  -9   5  15        9.33       45.28     37.21 o 
  -8   5  15       11.31        0.31     75.27 o 
  -7   5  15       69.51      106.57     30.71 o 
  -6   5  15      415.52      319.76     59.68 o 
  -5   5  15       40.91       75.46     30.74 o 
  -4   5  15     1371.07     1200.99     58.48 o 
  -3   5  15       86.96       84.23     28.18 o 
  -2   5  15      200.51      277.80     36.44 o 
  -1   5  15      547.78      516.09     51.36 o 
   0   5  15      191.92      318.32     43.43 o 
   1   5  15      493.60      458.31     49.46 o 
   2   5  15       45.83        7.04     68.35 o 
   3   5  15      152.74      302.48     60.40 o 
   4   5  15       79.27      227.97     56.83 o 
   5   5  15      695.74      859.83     83.94 o 
   6   5  15      906.14      948.92    159.30 o 
 -18   0  16     2445.88     2370.51    131.00 o 
 -16   0  16     2745.38     2791.80    135.17 o 
 -14   0  16      550.33      820.10     54.07 o 
 -12   0  16      392.81      479.02     42.66 o 
 -10   0  16       47.35       52.95     43.31 o 
  -8   0  16      263.49      265.56     58.12 o 
  -6   0  16     2265.21     2074.41    119.70 o 
  -4   0  16     5282.18     4975.12    191.26 o 
  -2   0  16     9434.13     9484.07    288.46 o 
   0   0  16    13774.51    13671.84    416.15 o 
   2   0  16    14140.83    13969.74    492.24 o 
   4   0  16    13336.48    12991.16    257.23 o 
   6   0  16     6749.38     5965.47    233.24 o 
   8   0  16     6531.86     5969.33    155.19 o 
  10   0  16     1725.82     1660.34    123.16 o 
  12   0  16       53.55       37.56     57.10 o 
 -18   1  16       73.40      145.15     43.87 o 
 -17   1  16     1162.51     1142.15    104.13 o 
 -16   1  16      609.27      691.22     56.38 o 
 -15   1  16     2131.68     2421.91    129.98 o 
 -14   1  16      127.57      263.20     40.23 o 
 -13   1  16      717.98      815.08     47.42 o 
 -12   1  16      395.43      533.02     39.50 o 
 -11   1  16      322.92      375.92     34.31 o 
 -10   1  16      998.28     1080.03     50.08 o 
  -9   1  16       61.08       86.56     34.51 o 
  -8   1  16      327.43      334.83     32.02 o 
  -7   1  16      687.30      842.29     51.36 o 
  -6   1  16     1543.78     1436.16     74.41 o 
  -5   1  16     1771.60     1632.31     47.46 o 
  -4   1  16     1019.68     1036.91     38.70 o 
  -3   1  16     4794.30     4479.11     82.73 o 
  -2   1  16      815.98      905.94     38.11 o 
  -1   1  16      859.08      885.27     48.66 o 
   0   1  16       91.05      138.67     26.80 o 
   1   1  16     1724.52     1848.54     63.40 o 
   2   1  16        2.20      -13.92     21.63 o 
   3   1  16     1365.42     1488.72     76.54 o 
   4   1  16        4.12       62.66     26.68 o 
   5   1  16     1568.71     1486.33     59.87 o 
   6   1  16       73.06      204.46     31.60 o 
   7   1  16      662.62      610.50     59.21 o 
   8   1  16        6.86       29.52     33.43 o 
   9   1  16     1398.70     1368.84     79.80 o 
  10   1  16       21.02       39.09     57.31 o 
  11   1  16     1048.61     1080.46    118.28 o 
  12   1  16       29.68      129.07     58.83 o 
  13   1  16      412.28      436.66     86.21 o 
 -18   2  16      322.01      441.55     74.61 o 
 -17   2  16      735.54      821.10     55.68 o 
 -16   2  16      269.30      379.19     37.74 o 
 -15   2  16      958.32      992.49     89.07 o 
 -14   2  16      762.94      848.61     52.57 o 
 -13   2  16     2679.20     2561.68     86.51 o 
 -12   2  16       23.49       74.10     40.71 o 
 -11   2  16     2490.19     2618.30    125.70 o 
 -10   2  16        0.43       15.29     21.38 o 
  -9   2  16     4690.95     4666.61    106.78 o 
  -8   2  16       16.55       48.02     23.50 o 
  -7   2  16     1164.63     1112.96     70.16 o 
  -6   2  16     2557.09     2370.47     72.10 o 
  -5   2  16     1077.19      953.53     43.12 o 
  -4   2  16      656.33      768.00     39.94 o 
  -3   2  16     2069.94     1860.65     55.08 o 
  -2   2  16      225.51      297.94     29.31 o 
  -1   2  16     1238.49     1253.87     56.16 o 
   0   2  16        4.20       35.05     25.95 o 
   1   2  16       53.04       74.40     26.96 o 
   2   2  16      478.36      410.44     40.27 o 
   3   2  16       65.90       71.09     27.77 o 
   4   2  16        4.67       26.24     24.40 o 
   5   2  16       23.47       43.21     25.22 o 
   6   2  16        9.68       53.45     38.60 o 
   7   2  16      504.25      782.89     67.86 o 
   8   2  16      431.83      565.47     60.79 o 
   9   2  16      985.54     1208.64    121.43 o 
  10   2  16      455.16      569.67     60.62 o 
  11   2  16     1007.22     1239.35    131.30 o 
  12   2  16      120.71      157.57     73.39 o 
 -16   3  16      914.22     1057.77     76.46 o 
 -15   3  16      478.32      475.93     54.65 o 
 -14   3  16     2215.83     2081.05     75.45 o 
 -13   3  16      759.50      863.62     56.13 o 
 -12   3  16      796.46      800.46     55.03 o 
 -11   3  16       18.68       15.15     27.54 o 
 -10   3  16     4511.69     4019.94     94.03 o 
  -9   3  16        6.15       20.42     21.84 o 
  -8   3  16     4033.09     3680.21     85.89 o 
  -7   3  16      195.72      130.82     34.99 o 
  -6   3  16     3756.34     3258.71     89.60 o 
  -5   3  16      333.47      520.72     38.21 o 
  -4   3  16     4017.98     3687.87     84.21 o 
  -3   3  16     1092.19     1245.06     81.26 o 
  -2   3  16      631.53      640.80     42.32 o 
  -1   3  16     2583.99     2443.73     68.07 o 
   0   3  16     1049.65     1098.49     58.03 o 
   1   3  16     4713.32     4344.19    193.84 o 
   2   3  16       91.97      165.35     35.40 o 
   3   3  16     6478.44     6443.60    154.84 o 
   4   3  16      476.62      527.54     57.26 o 
   5   3  16     6444.38     5583.18    166.19 o 
   6   3  16      664.52      842.08     77.07 o 
   7   3  16     2450.75     2385.59    107.57 o 
   8   3  16      546.80      833.00     80.61 o 
   9   3  16      429.62      599.75     67.93 o 
  10   3  16      754.56      875.77     77.40 o 
 -14   4  16     1316.64     1287.93     86.01 o 
 -13   4  16     1014.01     1026.73     78.03 o 
 -12   4  16      119.48      122.89     41.94 o 
 -11   4  16      715.55      777.07     70.54 o 
 -10   4  16       24.06       16.35     27.35 o 
  -9   4  16      756.23      686.45     45.41 o 
  -8   4  16      309.28      380.35     36.61 o 
  -7   4  16        0.32       38.74     22.75 o 
  -6   4  16      950.65     1226.10     55.34 o 
  -5   4  16      114.61      128.56     26.05 o 
  -4   4  16     2037.09     2104.41     60.19 o 
  -3   4  16       95.48       94.09     24.57 o 
  -2   4  16     2981.53     2691.67     67.46 o 
  -1   4  16       11.17        2.17     23.76 o 
   0   4  16     1971.23     1692.75     61.38 o 
   1   4  16        0.16       31.72     26.22 o 
   2   4  16     1523.76     1534.91     57.65 o 
   3   4  16       31.99      104.56     46.56 o 
   4   4  16      977.05     1018.93     84.52 o 
   5   4  16        0.35       47.53     51.45 o 
   6   4  16     1013.74     1145.09     89.24 o 
   7   4  16      126.52      188.25     96.70 o 
   8   4  16      990.72     1193.81     91.59 o 
 -10   5  16     1594.66     1684.77    118.94 o 
  -9   5  16       31.06       45.92     44.33 o 
  -8   5  16     1857.94     1844.09     93.42 o 
  -7   5  16       28.73       83.70     33.94 o 
  -6   5  16      554.92      657.40     52.82 o 
  -5   5  16       10.06       17.16     28.56 o 
  -4   5  16      170.98      200.72     32.83 o 
  -3   5  16       46.41       34.94     27.36 o 
  -2   5  16      526.87      418.35     39.70 o 
  -1   5  16       20.60      120.20     38.10 o 
   0   5  16      540.76      515.32     71.60 o 
   1   5  16      887.83      789.20     81.43 o 
   2   5  16        8.80       48.45     41.10 o 
   3   5  16      868.32      958.37     87.12 o 
   4   5  16       22.82      -45.02     73.08 o 
 -13   0  17     4449.61     4340.38    180.37 o 
 -11   0  17     9326.42     9741.48    304.55 o 
  -9   0  17     2229.94     2376.72    131.00 o 
  -7   0  17     1649.11     1636.52    111.15 o 
  -5   0  17     2212.54     2150.55    126.72 o 
  -3   0  17      264.78      348.11     66.47 o 
  -1   0  17      801.49      844.32     89.98 o 
   1   0  17      152.48      158.69     54.66 o 
   3   0  17      319.06      373.96     70.64 o 
   5   0  17     2120.99     2337.61     88.99 o 
   7   0  17     2602.28     3054.00    104.95 o 
   9   0  17     4831.26     4852.68    207.34 o 
  11   0  17     3748.33     3680.70    185.35 o 
 -18   1  17      342.40      445.62     69.52 o 
 -17   1  17      740.92      930.33     95.27 o 
 -16   1  17      701.77      779.64     49.74 o 
 -15   1  17       15.87       48.27     25.90 o 
 -14   1  17     2920.28     2816.71    101.58 o 
 -13   1  17       12.88       17.78     21.11 o 
 -12   1  17     2495.47     2354.05     82.73 o 
 -11   1  17       40.83       49.05     22.19 o 
 -10   1  17     4584.87     4458.53    101.79 o 
  -9   1  17      453.86      534.02     40.17 o 
  -8   1  17     4170.77     4151.06     96.38 o 
  -7   1  17      112.31      231.95     28.79 o 
  -6   1  17     3901.94     3755.47     88.89 o 
  -5   1  17     1750.29     1907.03     52.18 o 
  -4   1  17     1642.75     1606.06     50.30 o 
  -3   1  17      123.26      144.60     20.83 o 
  -2   1  17      132.37      178.03     44.46 o 
  -1   1  17     2168.13     2000.33     96.75 o 
   0   1  17        5.66       12.53     23.13 o 
   1   1  17     1975.93     1823.68     64.52 o 
   2   1  17      275.08      239.10     34.53 o 
   3   1  17     2201.15     2172.68     71.82 o 
   4   1  17      951.89      940.92     53.48 o 
   5   1  17     1747.75     1921.91     69.58 o 
   6   1  17      739.57      932.02     58.67 o 
   7   1  17      347.26      485.24     58.12 o 
   8   1  17      422.65      620.49    142.20 o 
   9   1  17      658.94      605.39     93.90 o 
  10   1  17      546.31      669.35    100.06 o 
  11   1  17      140.46      184.03     68.81 o 
  12   1  17      564.09      646.65     98.94 o 
 -17   2  17       35.87      154.91     58.87 o 
 -16   2  17      878.98     1057.24     58.32 o 
 -15   2  17       20.36       67.15     24.27 o 
 -14   2  17      139.79      241.88     54.00 o 
 -13   2  17      141.60      236.09     35.73 o 
 -12   2  17      179.98      319.44     35.08 o 
 -11   2  17      359.51      470.65     41.45 o 
 -10   2  17      182.55      136.34     33.24 o 
  -9   2  17     1285.21     1265.61     57.93 o 
  -8   2  17     2310.06     2203.23     71.36 o 
  -7   2  17      701.62      812.96     48.75 o 
  -6   2  17      230.39      383.56     47.24 o 
  -5   2  17        2.67       15.54     19.31 o 
  -4   2  17     2044.36     2302.37     62.57 o 
  -3   2  17       17.53       35.81     22.97 o 
  -2   2  17     3277.28     3086.20     72.60 o 
  -1   2  17      748.81      803.76     51.13 o 
   0   2  17     2714.42     2474.46     78.32 o 
   1   2  17      491.25      446.72     43.57 o 
   2   2  17     2976.73     2559.80    149.16 o 
   3   2  17      574.11      583.08     47.46 o 
   4   2  17     1063.88     1090.89     56.24 o 
   5   2  17       65.75       99.50     27.61 o 
   6   2  17      910.42     1173.90     80.86 o 
   7   2  17        0.05       41.95     39.52 o 
   8   2  17      606.52      819.98     71.44 o 
   9   2  17       75.68      182.07     44.80 o 
  10   2  17      113.29      149.38     85.35 o 
  11   2  17       22.43      155.53     71.35 o 
 -16   3  17     1922.81     2159.66     97.51 o 
 -15   3  17       22.98       55.45     27.16 o 
 -14   3  17     2854.51     2510.37     83.81 o 
 -13   3  17       97.57      147.95     29.56 o 
 -12   3  17     3668.82     3262.35    139.31 o 
 -11   3  17      193.43      265.75     38.30 o 
 -10   3  17      213.57      246.89     31.04 o 
  -9   3  17     2298.43     2330.94     69.48 o 
  -8   3  17      844.06      949.47     67.37 o 
  -7   3  17     2049.13     2106.96     74.16 o 
  -6   3  17     1210.20     1475.53     63.07 o 
  -5   3  17     4558.29     4640.60    124.04 o 
  -4   3  17      443.93      543.25     40.89 o 
  -3   3  17     3135.53     3085.89     77.78 o 
  -2   3  17      915.99      955.06     52.05 o 
  -1   3  17     2651.62     2379.41     80.66 o 
   0   3  17        0.26      -25.48     25.48 o 
   1   3  17     2964.57     2809.52     88.16 o 
   2   3  17       34.02       13.93     31.79 o 
   3   3  17      968.51     1146.80     59.81 o 
   4   3  17       50.71       89.78     46.42 o 
   5   3  17     2359.14     2292.84    126.16 o 
   6   3  17     1025.71     1197.67     87.00 o 
   7   3  17      860.75      963.79     80.14 o 
   8   3  17      675.72      950.32     79.66 o 
   9   3  17      115.26      299.11     49.74 o 
 -13   4  17     2019.13     2041.38    139.96 o 
 -12   4  17       92.88      201.77     45.70 o 
 -11   4  17     3789.57     3268.13    100.82 o 
 -10   4  17       67.34      120.84     40.00 o 
  -9   4  17     4824.77     4480.35    138.53 o 
  -8   4  17      980.29     1110.22     56.92 o 
  -7   4  17     2533.24     2669.02    111.08 o 
  -6   4  17      237.23      287.02     51.59 o 
  -5   4  17     3165.09     3333.67     76.95 o 
  -4   4  17      819.95      878.79     46.15 o 
  -3   4  17      335.18      297.71     31.68 o 
  -2   4  17      331.81      360.08     43.60 o 
  -1   4  17        0.19       -7.11     26.38 o 
   0   4  17       33.50       43.96     29.39 o 
   1   4  17        5.55       44.92     37.88 o 
   2   4  17       10.39       63.62     39.15 o 
   3   4  17      417.21      441.93    127.74 o 
   4   4  17       93.16       91.50     63.72 o 
   5   4  17      262.23      348.28     82.50 o 
   6   4  17        4.95       59.71     43.93 o 
   7   4  17      356.26      441.55     59.14 o 
  -9   5  17      171.67      146.25     63.31 o 
  -8   5  17      225.97      237.08     47.83 o 
  -7   5  17     1920.15     1966.63     77.22 o 
  -6   5  17      205.14      290.00     39.40 o 
  -5   5  17      801.23      772.48     57.07 o 
  -4   5  17      442.97      524.63     68.70 o 
  -3   5  17     1273.03     1354.41     57.04 o 
  -2   5  17      716.63      774.71     51.75 o 
  -1   5  17      817.88     1017.38     57.42 o 
   0   5  17     1034.33      977.07     73.99 o 
   1   5  17      245.09      327.09     59.27 o 
   2   5  17      209.72      284.22     62.70 o 
 -14   0  18      114.21      179.55     50.59 o 
 -12   0  18     2505.56     2151.26    130.39 o 
 -10   0  18    10446.82     9027.25    293.04 o 
  -8   0  18     6002.32     5424.31    210.39 o 
  -6   0  18     5384.83     5290.46    207.03 o 
  -4   0  18     5064.82     4784.38    196.35 o 
  -2   0  18     2936.93     3287.30    157.97 o 
   0   0  18     1461.37     1484.86    108.71 o 
   2   0  18      238.94       77.76     54.96 o 
   4   0  18     3686.83     3555.61    165.40 o 
   6   0  18     1417.71     1734.65    114.10 o 
 -17   1  18        6.36       60.36     36.64 o 
 -16   1  18     1666.94     1811.70    114.51 o 
 -15   1  18      186.42      237.89     67.33 o 
 -14   1  18     1677.96     1630.98     75.88 o 
 -13   1  18        8.58       50.53     21.10 o 
 -12   1  18     1950.70     1667.38     62.49 o 
 -11   1  18       67.01       83.80     23.22 o 
 -10   1  18     2395.11     2096.42     68.98 o 
  -9   1  18      543.36      484.03     38.90 o 
  -8   1  18      843.23      885.58     46.49 o 
  -7   1  18      744.04      739.50     45.75 o 
  -6   1  18      184.26      191.39     42.14 o 
  -5   1  18     5057.62     4962.80    110.44 o 
  -4   1  18      973.26     1108.39    101.14 o 
  -3   1  18     3978.64     3848.25     95.67 o 
  -2   1  18     1055.90      982.84     52.05 o 
  -1   1  18     3043.61     3031.39     84.29 o 
   0   1  18       21.15       32.00     25.14 o 
   1   1  18     3524.93     3390.17     90.60 o 
   2   1  18      319.84      435.82     44.38 o 
   3   1  18      597.75      603.72     47.39 o 
   4   1  18     1131.06     1034.00     57.52 o 
   5   1  18        0.98       60.15     46.81 o 
   6   1  18      648.55      641.75     47.88 o 
   7   1  18       17.34      151.38     38.58 o 
   8   1  18     1193.25     1369.17     78.73 o 
   9   1  18        0.25       34.61     59.65 o 
  10   1  18     1335.09     1539.22    124.69 o 
  11   1  18       29.05      134.46     62.09 o 
 -16   2  18      435.08      540.59     44.70 o 
 -15   2  18     2778.79     2541.70     83.52 o 
 -14   2  18       66.19      123.85     27.77 o 
 -13   2  18     3155.25     2520.85    134.66 o 
 -12   2  18       26.27       61.99     22.86 o 
 -11   2  18     4032.36     3708.94    131.20 o 
 -10   2  18        0.11      -17.22     22.83 o 
  -9   2  18     2566.03     2480.45     78.42 o 
  -8   2  18        5.55        7.15     23.46 o 
  -7   2  18     4343.39     4481.14    107.01 o 
  -6   2  18      240.04      227.68     33.63 o 
  -5   2  18      817.19     1105.10     55.64 o 
  -4   2  18        0.13       23.15     20.16 o 
  -3   2  18        3.86        9.47     23.59 o 
  -2   2  18      189.88      276.74     40.85 o 
  -1   2  18        2.60       19.66     25.37 o 
   0   2  18       13.82      -28.41     51.32 o 
   1   2  18      850.55     1043.02     59.85 o 
   2   2  18      220.02      272.73     39.69 o 
   3   2  18      284.66      393.19     42.30 o 
   4   2  18      361.10      408.28     42.32 o 
   5   2  18      598.54      634.32     67.60 o 
   6   2  18      303.92      333.46     81.07 o 
   7   2  18     1823.65     1713.40     88.45 o 
   8   2  18      205.94      345.34     51.63 o 
   9   2  18     1079.38     1229.89     79.53 o 
  10   2  18        1.99      145.25     68.30 o 
 -15   3  18       19.75       74.30     43.47 o 
 -14   3  18     1096.20     1162.18     98.98 o 
 -13   3  18      525.75      624.36     51.18 o 
 -12   3  18       23.08       63.03     30.14 o 
 -11   3  18      593.67      827.31     57.34 o 
 -10   3  18      156.46      233.93     35.88 o 
  -9   3  18     1110.37     1188.02     89.93 o 
  -8   3  18       21.87      150.16     38.95 o 
  -7   3  18     2397.83     1976.37     73.64 o 
  -6   3  18      223.09      364.60     41.46 o 
  -5   3  18      817.71      688.59     44.43 o 
  -4   3  18      194.10      235.05     32.45 o 
  -3   3  18     1080.01     1214.45     54.01 o 
  -2   3  18      470.97      518.83     40.06 o 
  -1   3  18     1005.84     1136.87     63.52 o 
   0   3  18      181.88      194.38     38.79 o 
   1   3  18     1589.95     1562.49    105.51 o 
   2   3  18     1308.74     1441.85     66.55 o 
   3   3  18     1927.69     1868.93     72.68 o 
   4   3  18     2525.19     2407.21    108.89 o 
   5   3  18      104.51      213.88     51.70 o 
   6   3  18     1823.88     1932.17    186.78 o 
   7   3  18      197.06      414.69     67.48 o 
   8   3  18      988.39     1189.65    232.02 o 
 -12   4  18      167.90      177.48     33.80 o 
 -11   4  18      449.93      570.38     50.34 o 
 -10   4  18      462.15      571.74     51.88 o 
  -9   4  18       75.11       86.20     28.09 o 
  -8   4  18      966.74      987.34     54.00 o 
  -7   4  18      626.48      638.47     45.51 o 
  -6   4  18     1878.32     1609.80     60.04 o 
  -5   4  18      422.94      372.42     34.10 o 
  -4   4  18     4150.83     3901.32     84.68 o 
  -3   4  18      782.14      791.28     45.20 o 
  -2   4  18     3762.35     3769.25    119.58 o 
  -1   4  18      306.40      384.67     62.34 o 
   0   4  18     3861.34     3870.56     96.52 o 
   1   4  18      569.19      694.40     48.99 o 
   2   4  18     1945.20     1967.01    105.54 o 
   3   4  18       41.40       64.24     47.83 o 
   4   4  18     1394.80     1107.76     89.89 o 
   5   4  18      251.42      321.53    153.95 o 
  -7   5  18      240.82      321.03     79.39 o 
  -6   5  18       40.59      161.26     55.87 o 
  -5   5  18      734.77      626.92     59.60 o 
  -4   5  18        1.74       63.74     24.42 o 
  -3   5  18     1031.72     1032.24     52.10 o 
  -2   5  18      460.50      391.53     39.75 o 
  -1   5  18      709.11      993.47     57.93 o 
   0   5  18      144.54      215.96     31.70 o 
 -15   0  19     1369.21     1738.92    114.00 o 
 -13   0  19     1438.97     1447.81    109.12 o 
 -11   0  19       86.75       43.77     45.40 o 
  -9   0  19      495.72      713.83     90.90 o 
  -7   0  19       99.89      156.55     57.31 o 
  -5   0  19      658.37      537.03     83.06 o 
  -3   0  19     1311.85      884.42     97.00 o 
  -1   0  19      413.64      380.58     76.44 o 
   1   0  19      125.01      266.88     70.74 o 
   3   0  19      464.88      731.13     92.83 o 
   5   0  19     1939.14     1706.86    114.61 o 
   7   0  19     1130.46      999.65     94.97 o 
 -15   1  19      329.07      353.91     71.25 o 
 -14   1  19       52.07      141.48     55.78 o 
 -13   1  19      998.65     1171.28     74.95 o 
 -12   1  19     1147.02     1008.47     71.07 o 
 -11   1  19     1756.65     1838.01     86.66 o 
 -10   1  19     1120.23      930.74     69.92 o 
  -9   1  19     1122.80     1245.31     78.13 o 
  -8   1  19     1809.09     1700.99     85.36 o 
  -7   1  19     2088.36     1662.63     84.24 o 
  -6   1  19     1060.31     1128.77     74.34 o 
  -5   1  19     4857.20     4279.30    133.19 o 
  -4   1  19        3.28       13.81     31.26 o 
  -3   1  19     4137.52     3854.85    125.70 o 
  -2   1  19       72.43       60.72     38.02 o 
  -1   1  19     4034.93     4069.74    130.35 o 
   0   1  19     2839.47     2861.06     84.46 o 
   1   1  19     2299.91     2553.97     80.07 o 
   2   1  19     2153.32     2223.16     74.71 o 
   3   1  19     1467.34     1488.88     64.38 o 
   4   1  19     2031.93     2278.98    119.61 o 
   5   1  19      556.64      446.08     49.53 o 
   6   1  19     1027.21     1018.48     58.13 o 
   7   1  19       22.60      119.04     40.02 o 
   8   1  19      283.17      389.69     51.05 o 
   9   1  19      348.76      244.90     72.47 o 
  10   1  19       94.39      236.55     66.06 o 
 -16   2  19       42.62       54.98     29.46 o 
 -15   2  19      741.34      863.05     58.78 o 
 -14   2  19      607.13      645.29     50.26 o 
 -13   2  19      483.15      473.41     67.89 o 
 -12   2  19     2734.56     2881.70     98.08 o 
 -11   2  19      573.63      566.17     45.32 o 
 -10   2  19     5234.61     5052.74    117.57 o 
  -9   2  19      431.04      451.12     42.37 o 
  -8   2  19     5606.73     5042.89    116.06 o 
  -7   2  19     1293.04     1262.72     59.58 o 
  -6   2  19     6765.83     5858.37    127.52 o 
  -5   2  19      110.41       85.03     23.38 o 
  -4   2  19     3030.90     2751.63     71.56 o 
  -3   2  19      148.76      153.11     26.10 o 
  -2   2  19     3989.95     3684.14     99.43 o 
  -1   2  19      152.59      165.68     36.79 o 
   0   2  19     2691.60     2802.40     87.75 o 
   1   2  19       13.35       35.99     34.23 o 
   2   2  19     1374.51     1478.62     66.16 o 
   3   2  19      227.24      203.07     36.16 o 
   4   2  19      858.85      814.09     55.41 o 
   5   2  19      215.01      192.05     47.00 o 
   6   2  19      204.29      300.25     50.41 o 
   7   2  19      397.56      555.00     62.31 o 
   8   2  19      295.91      306.91     51.70 o 
   9   2  19      293.15      427.73    115.83 o 
 -14   3  19     1124.93     1264.38     83.10 o 
 -13   3  19      517.81      673.39     56.34 o 
 -12   3  19      600.55      852.42     74.36 o 
 -11   3  19      118.45      160.55     52.07 o 
 -10   3  19      471.04      491.51     40.84 o 
  -9   3  19     1179.64     1245.88     72.84 o 
  -8   3  19       36.71      146.37     41.72 o 
  -7   3  19     1042.19      860.67     71.82 o 
  -6   3  19      373.79      562.26     60.98 o 
  -5   3  19     1643.74     1530.84     57.57 o 
  -4   3  19      556.38      581.24     43.09 o 
  -3   3  19      162.49      208.66     30.17 o 
  -2   3  19      528.81      506.90     49.52 o 
  -1   3  19      813.32      812.74     57.57 o 
   0   3  19        1.22       41.02     28.83 o 
   1   3  19      753.07      811.28     58.36 o 
   2   3  19       48.37       97.18     52.51 o 
   3   3  19      289.89      286.36     38.32 o 
   4   3  19       40.11       13.53     41.51 o 
   5   3  19      126.43       30.88     41.16 o 
   6   3  19      191.35      316.69     89.88 o 
   7   3  19       37.90       24.52     39.76 o 
 -11   4  19     1392.37     1385.29     72.27 o 
 -10   4  19       65.43      141.74     32.08 o 
  -9   4  19      358.11      433.16     39.40 o 
  -8   4  19      518.82      568.80     43.88 o 
  -7   4  19      180.48      189.78     41.55 o 
  -6   4  19       20.70      105.02     27.32 o 
  -5   4  19      557.62      548.26     39.08 o 
  -4   4  19        6.91       52.85     24.37 o 
  -3   4  19        7.41       29.24     23.47 o 
  -2   4  19      361.42      295.63     37.88 o 
  -1   4  19      788.72      855.77     74.80 o 
   0   4  19      394.91      355.09     46.49 o 
   1   4  19     2667.33     2602.10     92.51 o 
   2   4  19       70.72      190.63     62.04 o 
   3   4  19     3370.83     3447.27    137.72 o 
   4   4  19       14.79       42.89     45.89 o 
 -14   0  20      318.90      276.35     62.50 o 
 -12   0  20     1353.94     1602.43    116.95 o 
 -10   0  20     2011.60     2266.79    140.06 o 
  -8   0  20     2490.29     2189.73    136.29 o 
  -6   0  20     3048.53     2863.36    154.72 o 
  -4   0  20     1352.49     1117.72    112.47 o 
  -2   0  20      790.21      608.58     95.17 o 
   0   0  20       11.76       -8.04     53.13 o 
   2   0  20       50.55      151.46     58.73 o 
   4   0  20       16.97      -11.50     48.45 o 
   6   0  20       50.81       80.11     49.98 o 
 -16   1  20     1276.96     1473.36    112.27 o 
 -15   1  20      686.87      694.80     94.56 o 
 -14   1  20     1075.00     1269.89    115.12 o 
 -13   1  20      443.61      571.08     59.14 o 
 -12   1  20      652.72      820.78     66.86 o 
 -11   1  20     1400.02     1421.88     79.05 o 
 -10   1  20        2.36      -22.31     32.47 o 
  -9   1  20      542.74      596.98     62.28 o 
  -8   1  20       24.90       27.66     52.37 o 
  -7   1  20     1144.92     1291.39     82.48 o 
  -6   1  20     2108.53     2336.64     98.52 o 
  -5   1  20     1062.73     1156.83     85.81 o 
  -4   1  20     2721.63     3026.54    122.75 o 
  -3   1  20      933.72      820.20     70.39 o 
  -2   1  20     1483.23     1321.91     84.78 o 
  -1   1  20     2788.56     2560.28    106.79 o 
   0   1  20     3216.93     2983.02    113.27 o 
   1   1  20      593.67      695.13     84.48 o 
   2   1  20     3583.16     3574.02    131.71 o 
   3   1  20      468.49      628.49     63.73 o 
   4   1  20     2698.14     3091.94    150.19 o 
   5   1  20        3.39      110.63     56.85 o 
   6   1  20      575.87      973.89    104.33 o 
   7   1  20       34.23      182.40     55.78 o 
   8   1  20      794.18      802.28     92.73 o 
 -15   2  20     1480.92     1482.20     70.05 o 
 -14   2  20      292.12      333.55     58.22 o 
 -13   2  20      673.06      705.07     63.52 o 
 -12   2  20      425.41      542.89     67.22 o 
 -11   2  20       49.57      160.84     41.29 o 
 -10   2  20      834.22      901.08     96.22 o 
  -9   2  20       26.83       38.93     39.38 o 
  -8   2  20      254.76      275.39     34.64 o 
  -7   2  20       48.95      108.74     27.33 o 
  -6   2  20      350.47      328.54     53.61 o 
  -5   2  20      804.33     1094.45     61.78 o 
  -4   2  20        3.19       66.03     28.79 o 
  -3   2  20     1025.62     1181.37     61.70 o 
  -2   2  20      187.48      186.79     34.28 o 
  -1   2  20     2892.82     2699.23     87.58 o 
   0   2  20        0.48       41.20     28.91 o 
   1   2  20     3445.16     3125.03     95.26 o 
   2   2  20       23.59      128.12     32.82 o 
   3   2  20     3506.93     3184.37    175.97 o 
   4   2  20        0.09      110.53     30.90 o 
   5   2  20     4250.08     4442.74    146.35 o 
   6   2  20      179.48      292.47     67.84 o 
   7   2  20     2958.27     3022.48    144.44 o 
 -13   3  20      327.81      334.58     38.89 o 
 -12   3  20      172.72      301.08     39.01 o 
 -11   3  20     1388.01     1293.28     55.99 o 
 -10   3  20       94.90      178.76     37.07 o 
  -9   3  20     1015.43     1297.63     74.69 o 
  -8   3  20       36.16      155.55     31.61 o 
  -7   3  20      528.22      781.36     54.51 o 
  -6   3  20      136.74      217.17     35.39 o 
  -5   3  20     1006.12      976.56     52.22 o 
  -4   3  20     1000.64      931.96     51.52 o 
  -3   3  20      835.98      798.05     69.22 o 
  -2   3  20      696.58      814.23     58.86 o 
  -1   3  20      242.62      264.58     39.61 o 
   0   3  20      662.25      870.53     59.86 o 
   1   3  20      133.19      248.51     36.72 o 
   2   3  20      471.45      475.37     47.24 o 
   3   3  20      163.72      218.59     50.53 o 
   4   3  20      238.97      240.83     52.25 o 
   5   3  20       84.15      188.23     49.58 o 
  -9   4  20       15.99       70.88     25.75 o 
  -8   4  20     1417.48     1350.84     58.95 o 
  -7   4  20      592.57      646.17     47.25 o 
  -6   4  20     1735.63     1719.09     65.11 o 
  -5   4  20        0.11       30.11     23.91 o 
  -4   4  20     2529.62     2303.36     66.81 o 
  -3   4  20       54.84       99.00     30.01 o 
  -2   4  20     1108.14     1052.80     66.77 o 
  -1   4  20       79.21       17.96     40.65 o 
   0   4  20      610.89      869.37    112.07 o 
   1   4  20       58.68      170.60     47.78 o 
   2   4  20      619.90      768.52     89.42 o 
 -15   0  21      329.17      338.64     64.02 o 
 -13   0  21     1798.13     1835.21    125.50 o 
 -11   0  21      114.26      148.10     55.88 o 
  -9   0  21       95.38       31.45     48.86 o 
  -7   0  21       35.64       85.70     52.73 o 
  -5   0  21     1361.62     1339.51    109.12 o 
  -3   0  21     1217.27     1614.64    133.85 o 
  -1   0  21     2443.45     2566.34    155.84 o 
   1   0  21      796.83      499.26     87.13 o 
   3   0  21      691.00      583.85     85.30 o 
   5   0  21      713.44      812.05     92.93 o 
 -15   1  21     1649.36     1825.03    129.78 o 
 -14   1  21       33.34       35.93     45.91 o 
 -13   1  21     2317.43     2147.72     96.95 o 
 -12   1  21       32.82      165.85     37.99 o 
 -11   1  21     1921.67     1648.13     85.98 o 
 -10   1  21       30.42       28.20     33.33 o 
  -9   1  21     1928.49     1830.86     91.17 o 
  -8   1  21      221.25      253.74     48.25 o 
  -7   1  21     2806.71     2861.66    114.22 o 
  -6   1  21      409.11      383.04    110.90 o 
  -5   1  21        2.19      100.85     75.73 o 
  -4   1  21      107.59      168.49     43.47 o 
  -3   1  21        6.86       88.18     38.76 o 
  -2   1  21      622.31      799.46    104.74 o 
  -1   1  21        3.80       62.00     42.40 o 
   0   1  21     1772.08     1681.79     89.16 o 
   1   1  21       51.99      195.67     86.87 o 
   2   1  21     1267.39     1493.13    127.74 o 
   3   1  21       75.66      175.18     43.02 o 
   4   1  21     2070.25     2196.93    123.37 o 
   5   1  21      774.12      842.98     68.41 o 
   6   1  21      876.16     1025.19    109.73 o 
   7   1  21      891.22      891.14     97.72 o 
 -13   2  21       13.52       -9.16     49.47 o 
 -12   2  21     3342.26     3279.40    122.89 o 
 -11   2  21      133.69      146.56     42.04 o 
 -10   2  21     2880.14     2635.06    109.75 o 
  -9   2  21      110.60      181.87     45.02 o 
  -8   2  21     2099.76     2099.51     98.73 o 
  -7   2  21      541.32      583.79     67.07 o 
  -6   2  21     3654.83     3843.86    191.61 o 
  -5   2  21     1730.24     1858.63     94.64 o 
  -4   2  21     1871.94     1860.25    151.15 o 
  -3   2  21      555.35      572.42     64.21 o 
  -2   2  21      484.07      546.58     48.12 o 
  -1   2  21      311.61      385.73     43.09 o 
   0   2  21       36.99       45.52     30.67 o 
   1   2  21       10.94      136.07     33.17 o 
   2   2  21       28.73      113.24     51.31 o 
   3   2  21      138.56      202.27     36.00 o 
   4   2  21      619.52      668.08     52.19 o 
   5   2  21      158.83      286.24     49.96 o 
   6   2  21     1060.46     1206.28     85.88 o 
 -12   3  21      588.78      619.49     53.03 o 
 -11   3  21     1659.17     1659.86     62.23 o 
 -10   3  21      230.40      236.24     40.31 o 
  -9   3  21      607.15      796.70     56.53 o 
  -8   3  21        6.28       52.64     29.99 o 
  -7   3  21      876.92     1112.45     61.39 o 
  -6   3  21      173.07      231.91     42.88 o 
  -5   3  21      402.35      503.99     57.78 o 
  -4   3  21      233.62      383.03     45.53 o 
  -3   3  21      147.20      171.52     56.55 o 
  -2   3  21     1073.07     1297.15     71.44 o 
  -1   3  21      103.51      209.45     63.79 o 
   0   3  21      843.98      844.91     61.99 o 
   1   3  21      121.50      189.21     35.19 o 
   2   3  21      185.35      259.23     38.34 o 
   3   3  21       47.84      192.60     50.70 o 
   4   3  21      177.98      377.86     57.71 o 
  -7   4  21      755.16      820.93     80.43 o 
  -6   4  21        0.03       89.54     28.39 o 
  -5   4  21      618.90      738.76     46.81 o 
  -4   4  21       43.47       45.06     25.60 o 
  -3   4  21     1158.29     1455.54     69.01 o 
  -2   4  21      246.44      381.50    125.66 o 
  -1   4  21      961.92      991.81    122.55 o 
 -14   0  22     1533.55     1497.59    116.24 o 
 -12   0  22     2562.77     2580.39    152.99 o 
 -10   0  22     1689.26     1686.20    127.23 o 
  -8   0  22     6022.00     5419.93    231.56 o 
  -6   0  22     2174.52     2120.32    141.69 o 
  -4   0  22     1063.98     1201.49    125.10 o 
  -2   0  22     1434.33     1813.53    136.19 o 
   0   0  22      438.61      614.08     95.58 o 
   2   0  22       63.51      177.92     65.35 o 
   4   0  22     1366.48     1545.32    114.00 o 
   6   0  22     1358.84     1606.50    113.08 o 
 -14   1  22        8.54      122.45     32.46 o 
 -13   1  22     1180.78     1119.32     80.46 o 
 -12   1  22      344.30      490.22     69.21 o 
 -11   1  22     1483.21     1331.02     82.69 o 
 -10   1  22     1466.11     1482.54     88.20 o 
  -9   1  22      527.96      500.67     62.24 o 
  -8   1  22     2293.27     2063.25    100.37 o 
  -7   1  22      127.95       91.04     41.52 o 
  -6   1  22     1823.18     1508.72     94.39 o 
  -5   1  22      105.31      106.31     44.79 o 
  -4   1  22      810.17      842.55     76.29 o 
  -3   1  22       69.09      133.04     47.82 o 
  -2   1  22     2209.24     2274.38    105.06 o 
  -1   1  22       54.63       85.92     43.50 o 
   0   1  22      801.34      997.21     80.12 o 
   1   1  22        1.25       81.01     67.08 o 
   2   1  22      219.55      557.65     70.84 o 
   3   1  22       29.16      125.06     60.41 o 
   4   1  22       61.88      220.73     41.42 o 
   5   1  22       24.10      120.03     37.85 o 
   6   1  22       27.92       62.09     53.03 o 
 -12   2  22       49.38       76.92     37.96 o 
 -11   2  22     1608.70     1839.55     96.25 o 
 -10   2  22      121.30      203.19     45.08 o 
  -9   2  22      695.34      875.15     75.27 o 
  -8   2  22       19.63       10.31     36.83 o 
  -7   2  22     1850.12     1873.11     96.57 o 
  -6   2  22       24.97       26.81     40.61 o 
  -5   2  22     4854.39     4498.67    149.71 o 
  -4   2  22       30.14       90.92     41.85 o 
  -3   2  22     2682.54     2400.79    107.61 o 
  -2   2  22      250.87      370.06     55.65 o 
  -1   2  22     2393.14     2457.94    108.11 o 
   0   2  22      642.55      790.69    110.23 o 
   1   2  22     1956.95     2038.80     99.75 o 
   2   2  22      183.16      309.48     45.20 o 
   3   2  22     1903.53     1812.50     88.23 o 
   4   2  22      361.21      537.53     91.00 o 
 -10   3  22       92.82      177.40     39.56 o 
  -9   3  22     2164.69     2190.81    103.40 o 
  -8   3  22      297.64      287.67    111.86 o 
  -7   3  22     1712.96     1622.25    116.34 o 
  -6   3  22      999.51     1138.43     87.66 o 
  -5   3  22     1673.76     1733.65     75.42 o 
  -4   3  22      768.25      963.78     65.37 o 
  -3   3  22      758.23      900.10     62.96 o 
  -2   3  22     1363.08     1532.93     70.68 o 
  -1   3  22       31.48      145.76     54.44 o 
   0   3  22     1201.44     1169.66     91.45 o 
   1   3  22        0.85       86.13     32.98 o 
   2   3  22     1014.49      940.35    148.91 o 
 -13   0  23      880.98      903.36    105.96 o 
 -11   0  23      640.49      700.19    101.79 o 
  -9   0  23      334.52      514.43     91.91 o 
  -7   0  23      889.40     1092.07    116.55 o 
  -5   0  23     1112.69     1229.99    126.72 o 
  -3   0  23     4940.60     4344.56    207.44 o 
  -1   0  23     5737.12     5274.89    231.77 o 
   1   0  23     3037.23     3173.30    172.63 o 
   3   0  23     2430.53     2740.40    154.72 o 
 -12   1  23      855.30      967.27     77.87 o 
 -11   1  23      218.58      304.81     50.81 o 
 -10   1  23     2078.54     2236.04    150.24 o 
  -9   1  23        1.04       -1.89     33.77 o 
  -8   1  23     3825.06     3854.82    138.91 o 
  -7   1  23      102.59      121.44    103.26 o 
  -6   1  23     3562.72     3475.63    132.32 o 
  -5   1  23        0.20       75.28     42.64 o 
  -4   1  23      815.17      715.97     75.30 o 
  -3   1  23      135.40      197.93     85.91 o 
  -2   1  23      985.92     1088.71    150.90 o 
  -1   1  23      496.60      408.49     67.13 o 
   0   1  23      200.86      234.25     50.34 o 
   1   1  23      126.24      122.26     41.71 o 
   2   1  23       51.01       99.76     59.80 o 
   3   1  23      117.15      191.53     45.55 o 
   4   1  23      372.13      434.57     52.24 o 
 -11   2  23      358.33      485.35     58.64 o 
 -10   2  23      261.68      346.09    103.92 o 
  -9   2  23      152.01      236.44     49.89 o 
  -8   2  23      307.01      318.49     53.43 o 
  -7   2  23      113.60      135.38     45.86 o 
  -6   2  23       41.96      209.43     49.80 o 
  -5   2  23       27.49       44.73     45.45 o 
  -4   2  23       21.51      141.75     45.75 o 
  -3   2  23      128.58      199.72     47.26 o 
  -2   2  23      138.52      267.00     51.24 o 
  -1   2  23       94.81      220.97     47.59 o 
   0   2  23      571.52      620.25     63.37 o 
   1   2  23        0.27      152.59     42.04 o 
   2   2  23      834.78      971.46    125.71 o 
  -7   3  23      228.13      236.86     64.33 o 
  -6   3  23     1348.92     1428.69    110.85 o 
  -5   3  23        4.32       73.16     38.82 o 
  -4   3  23     1659.80     1538.33     88.20 o 
  -3   3  23       71.53       72.88     31.68 o 
  -2   3  23     1230.69     1360.25     67.96 o 
 -10   0  24      597.62      577.64     95.37 o 
  -8   0  24      515.48      596.16     99.34 o 
  -6   0  24        7.31       82.96     60.87 o 
  -4   0  24      352.56      429.64     94.87 o 
  -2   0  24     1527.39     1782.69    136.19 o 
   0   0  24     2401.73     2900.41    166.32 o 
   2   0  24     3228.82     3202.92    172.12 o 
 -10   1  24      186.98      208.80     45.02 o 
  -9   1  24       22.41      126.75     43.99 o 
  -8   1  24     1016.19     1173.44     90.43 o 
  -7   1  24      900.67      910.59     83.30 o 
  -6   1  24     1528.96     1696.82    101.01 o 
  -5   1  24      979.39     1368.67     95.51 o 
  -4   1  24      303.37      504.45     66.20 o 
  -3   1  24      430.63      710.41    155.84 o 
  -2   1  24      259.62      397.71    106.83 o 
  -1   1  24     1173.80     1307.81    103.72 o 
   0   1  24      128.60       98.26     38.10 o 
   1   1  24      312.57      336.05     89.52 o 
   2   1  24      254.80      298.38     48.14 o 
  -8   2  24       29.30      104.27     42.43 o 
  -7   2  24     1735.63     1716.97     96.29 o 
  -6   2  24      300.87      498.16     83.77 o 
  -5   2  24     1371.79     1516.88     98.23 o 
  -4   2  24      282.14      396.25     65.04 o 
  -3   2  24     1768.68     1742.41     92.86 o 
  -2   2  24      224.46      326.39     75.53 o 
  -1   2  24      728.20      827.09     75.94 o 
  -7   0  25     1045.57      974.00    122.14 o 
  -5   0  25      169.50      309.23     77.66 o 
  -3   0  25       70.02      157.26     69.93 o 
  -1   0  25      183.96      340.68     74.61 o 
  -7   1  25        0.97      -12.46     37.09 o 
  -6   1  25      726.74      812.89     79.62 o 
  -5   1  25       19.48       73.57     40.90 o 
  -4   1  25      832.60      988.90     93.03 o 
  -3   1  25       59.44       90.59     42.13 o 
  -2   1  25      219.20      330.83     94.56 o 
                                                 
